# Supplementary material for: Genomic Features of a Food-Derived Pseudomonas aeruginosa Strain PAEM and Biofilm-Associated Gene Expression under a Marine Bacterial α-Galactosidase
Source: Int J Mol Sci. 2020 Oct 16;21(20):7666. doi: 10.3390/ijms21207666 (PMC7593944; doi:10.3390/ijms21207666)
Supplement: Supplementary file 1 [file ijms-21-07666-s001.zip]

Archive with 7 entries (7 files):
- Table S4_QS_genes.docx
- Table S5_EPS_genes.docx
- Table S7_Comparative genomics.xlsx
- Table_S3_Antibiotic_biosynthesis CDSs.docx
- Table S1_Pseudomonas_aeruginosa_PAEM_CDSs.xlsx
- Table S2.docx
- Копия Table S6_Pseudomonas_VFs_comparsion GB W.xls
