# Supplementary material for: Genomic Features of a Food-Derived Pseudomonas aeruginosa Strain PAEM and Biofilm-Associated Gene Expression under a Marine Bacterial α-Galactosidase
Source: Int J Mol Sci. 2020 Oct 16;21(20):7666. doi: 10.3390/ijms21207666 (PMC7593944; doi:10.3390/ijms21207666)
Supplement: Supplementary file 1 [file ijms-21-07666-s001.zip › Table S7_Comparative genomics.xlsx]

## Sheet: Sheet1
CDS name	Contig #	Location	Gene	Product	Function	EggNog ID	Seed ID	Seed Function	KEGG ID	Note	PAEM	DSM 50071	PA7	LMG 24738	CA
PAEM_00001	1	1211..2245		hypothetical protein		S:COG3515	388272.4.peg.84	Membrane Transport Protein secretion system, Type VI Type_VI_secretion_systems Uncharacterized protein ImpA	K11902		1:1:1211	1:87:100499	1:151:169807		1:2497:2733420
PAEM_00002	1	2334..2852		hypothetical protein		S:COG3516	350703.3.peg.5307	Membrane Transport Protein secretion system, Type VI Type_VI_secretion_systems Uncharacterized protein ImpB	K11901		1:2:2334	1:88:101622	1:152:170927		1:2496:2732778
PAEM_00003	1	2865..4361		hypothetical protein		S:COG3517	350703.3.peg.5308	Membrane Transport Protein secretion system, Type VI Type_VI_secretion_systems Uncharacterized protein ImpC	K11900		1:3:2865	1:89:102153	1:153:171458	18:2940:84019	1:2495:2731262
PAEM_00004	1	4437..4925		Protein hcp1	Secreted.	S:COG3157	224911.5.peg.3583	Membrane Transport Protein secretion system, Type VI Type_VI_secretion_systems Uncharacterized protein ImpD	K11903	Required for assembly of the protein secretion apparatus HSI-I. Actively secreted during chronic infection of cystic fibrosis patients. Belongs to the hcp1 family.	1:4:4437	1:90:103725	1:154:173030		1:2494:2730721
PAEM_00005	1	5153..5938		hypothetical protein		S:COG4455	350703.3.peg.5310	Membrane Transport Protein secretion system, Type VI Type_VI_secretion_systems Protein of avirulence locus ImpE	K11898		1:5:5153	1:91:104441	1:155:173677
PAEM_00006	1	5940..6449		hypothetical protein		S:COG3518	350703.3.peg.5311	Membrane Transport Protein secretion system, Type VI Type_VI_secretion_systems Uncharacterized protein ImpF	K11897		1:6:5940	1:92:105228	1:156:174464
PAEM_00007	1	6446..8305		hypothetical protein		S:COG3519	423368.8.peg.439	Membrane Transport Protein secretion system, Type VI Type_VI_secretion_systems Protein ImpG/VasA	K11896		1:7:6446	1:93:105734	1:157:174970	16:2286:9362	1:2492:2728214
PAEM_00008	1	8269..9315		hypothetical protein		S:COG3520	350703.3.peg.5313	Membrane Transport Protein secretion system, Type VI Type_VI_secretion_systems Uncharacterized protein ImpH/VasB	K11895		1:8:8269	1:94:107557	1:158:176793		1:2491:2727177
PAEM_00009	1	9308..12016		Protein ClpV1	ATP-binding; Chaperone; Coiled coil; Cytoplasm; Nucleotide-binding.	O:COG0542	350703.3.peg.5314	Membrane Transport Protein secretion system, Type VI Type_VI_secretion_systems ClpB protein	K11907	Required for secretion of hcp1 probably by providing the energy source for its translocation; Belongs to the ClpA/ClpB family.	1:9:9308	1:95:108596	1:159:177832	18:2945:90024	1:2490:2724524
PAEM_00010	1	12054..13994		Actin cross-linking toxin VgrG1	ATP-binding; Host cytoplasm; Ligase; Magnesium; Metal-binding; Nucleotide-binding; Secreted; Toxin; Virulence.	S:COG3501	388272.4.peg.93	Membrane Transport Protein secretion system, Type VI Type_VI_secretion_systems VgrG protein	K11904	Actin-directed toxin that catalyzes the covalent cross- linking of host cytoplasmic monomeric actin. Mediates the cross- link between 'Lys-50' of one monomer and 'Glu-270' of another actin monomer, resulting in formation of highly toxic actin oligomers that cause cell rounding (PubMed:22898822). The toxin can be highly efficient at very low concentrations by acting on formin homology family prote…	1:10:12054	1:96:111342	1:160:180575		1:2489:2722456
PAEM_00011	1	c(14109..14393)		hypothetical protein		S:ENOG410Y83Z					1:11:14109	1:97:113397	1:161:182642
PAEM_00012	1	c(14390..15682)		Probable deoxyribonuclease RhsA	Hydrolase; Membrane; Nuclease; Repeat; Toxin; Transmembrane; Transmembrane helix.	S:ENOG410ZMD6				Toxic component of a toxin-immunity protein module, which functions as a cellular contact-dependent growth inhibition (CDI) system. This protein may be a nuclease that is specifically inhibited by its cognate immunity protein RhsAI. Upon expression of the C-terminus (residues 1284-1434) in E.coli growth is inhibited, cells elongate, nucleoids condense and plasmid DNA is degrade; these effects are…	1:12:14390	1:98:113678	1:163:183308
PAEM_00013	1	c(15698..16132)		hypothetical protein		S:COG5435					1:13:15698	1:99:114986	1:164:184628
PAEM_00014	1	16386..18611		Actin cross-linking toxin VgrG1	ATP-binding; Host cytoplasm; Ligase; Magnesium; Metal-binding; Nucleotide-binding; Secreted; Toxin; Virulence.	S:COG3501	388272.4.peg.98	Membrane Transport Protein secretion system, Type VI Type_VI_secretion_systems VgrG protein	K11904	Actin-directed toxin that catalyzes the covalent cross- linking of host cytoplasmic monomeric actin. Mediates the cross- link between 'Lys-50' of one monomer and 'Glu-270' of another actin monomer, resulting in formation of highly toxic actin oligomers that cause cell rounding (PubMed:22898822). The toxin can be highly efficient at very low concentrations by acting on formin homology family prote…	1:14:16386	1:100:115674	1:165:185315		1:2489:2722456
PAEM_00015	1	18639..19088		hypothetical protein		S:ENOG41128RY					1:15:18639	1:101:117927	1:166:187569
PAEM_00016	1	19105..20217		hypothetical protein		S:COG5351					1:16:19105	1:102:118393	1:167:188035
PAEM_00017	1	20214..21251	fabB	Beta-ketoacyl-[acyl-carrier-protein] synthase I		I:COG0304	746360.3.peg.5435	Fatty Acids, Lipids, and Isoprenoids Fatty acids Phospholipid_and_Fatty_acid_biosynthesis_related_cluster 3-oxoacyl-[ACP] synthase	K00647	KEGG: pae:PA0098 3-oxoacyl-(acyl-carrier-protein) synthase I	1:17:20214	1:103:119502	1:168:189144
PAEM_00018	1	21251..22411		hypothetical protein		S:ENOG410Z50D					1:18:21251	1:104:120539	1:169:190181
PAEM_00019	1	22433..23353		hypothetical protein		S:ENOG41124VJ					1:19:22433	1:105:121721	1:170:191358
PAEM_00020	1	23335..24582		hypothetical protein		S:ENOG410ZB9I					1:20:23335	1:106:122623	1:171:192293
PAEM_00021	1	24958..25686	cynT,can	Carbonic anhydrase	Lyase; Metal-binding; Zinc.	P:COG0288	388272.4.peg.105	Nitrogen Metabolism null Cyanate_hydrolysis Carbonic anhydrase (EC 4.2.1.1)	K01673	Reversible hydration of carbon dioxide. Carbon dioxide formed in the bicarbonate-dependent decomposition of cyanate by cyanase (CynS) diffuses out of the cell faster than it would be hydrated to bicarbonate, so the apparent function of this enzyme is to catalyze the hydration of carbon dioxide and thus prevent depletion of cellular bicarbonate (By similarity); Belongs to the beta-class carbonic a…	1:21:24958	1:107:124246	1:172:193915	24:4916:128888	1:99:107745
PAEM_00022	1	25897..27468		Putative sulfate transporter YbaR	Cell membrane; Membrane; Transmembrane; Transmembrane helix; Transport.	P:COG0659	208964.1.peg.103	Virulence, Disease and Defense null Bacterial_cyanide_production_and_tolerance_mechanisms Sulfate transporter family protein in cluster with carbonic anhydrase	K03321	Belongs to the SLC26A/SulP transporter (TC 2.A.53) family; Contains 1 STAS domain.	1:22:25897	1:108:125185	1:173:194853	8:108:80166	1:98:106074
PAEM_00023	1	c(27455..28093)		hypothetical protein		S:ENOG4112C2F					1:23:27455	1:109:126743	1:174:196411	24:4915:128211	1:97:105360
PAEM_00024	1	28489..29589	coxB,ctaC	Cytochrome-c oxidase	Copper; Electron transport; Membrane; Metal-binding; Mitochondrion; Mitochondrion inner membrane; Oxidoreductase; Respiratory chain; Transmembrane; Transmembrane helix; Transport.	C:COG1622|C:COG2010	350703.3.peg.5330	Clustering-based subsystems null CBSS-316057.3.peg.563 Cytochrome c oxidase polypeptide II (EC 1.9.3.1)	K02275	Cytochrome c oxidase is the component of the respiratory chain that catalyzes the reduction of oxygen to water. Subunits 1- 3 form the functional core of the enzyme complex. Subunit 2 transfers the electrons from cytochrome c via its binuclear copper A center to the bimetallic center of the catalytic subunit 1. Belongs to the cytochrome c oxidase subunit 2 family.; KEGG: pae:PA0105 cytochrome c o…	1:24:28489	1:110:127777	1:175:197445	24:4914:126713	1:96:103098
PAEM_00025	1	29599..31191	coxA,ctaD	Cytochrome-c oxidase	Cell membrane; Copper; Electron transport; Heme; Iron; Membrane; Metal-binding; Oxidoreductase; Respiratory chain; Transmembrane; Transmembrane helix; Transport.	C:COG0843	350703.3.peg.5331	Respiration Electron accepting reactions Terminal_cytochrome_C_oxidases Cytochrome c oxidase polypeptide I (EC 1.9.3.1)	K02274	In the N-terminal sectio; belongs to the heme-copper respiratory oxidase family; In the C-terminal sectio; belongs to the cytochrome c oxidase subunit 3 family.; KEGG: pae:PA0106 cytochrome c oxidase subunit I	1:25:29599	1:111:128887	1:176:198555	24:4913:125107	1:95:101490
PAEM_00026	1	31202..31756		Cytochrome c oxidase assembly protein CtaG	Cell inner membrane; Cell membrane; Copper; Membrane; Signal-anchor; Transmembrane; Transmembrane helix.	O:COG3175	350703.3.peg.5332	Clustering-based subsystems null CBSS-316057.3.peg.563 Cytochrome oxidase biogenesis protein Cox11-CtaG, copper delivery to Cox1	K02258	Exerts its effect at some terminal stage of cytochrome c oxidase synthesis, probably by being involved in the insertion of the copper B into subunit I; Belongs to the COX11/CtaG family.	1:26:31202	1:112:130490	1:177:200158	24:4912:124479	1:94:100908
PAEM_00027	1	31767..32654	coxC,ctaE	Cytochrome-c oxidase	Cell inner membrane; Cell membrane; Membrane; Oxidoreductase; Transmembrane; Transmembrane helix.	C:COG1845	350703.3.peg.5333	Clustering-based subsystems null CBSS-316057.3.peg.563 Cytochrome c oxidase polypeptide III (EC 1.9.3.1)	K02276	Belongs to the cytochrome c oxidase subunit 3 family.; KEGG: pae:PA0108 cytochrome c oxidase subunit III	1:27:31767	1:113:131055	1:178:200723	24:4911:123566	1:93:100003
PAEM_00028	1	c(32670..32879)		hypothetical protein		S:ENOG410XYWT					1:28:32670	1:114:131958	1:179:201626	24:4910:123308	1:92:99633
PAEM_00029	1	32895..33689		hypothetical protein		S:COG3346	208964.1.peg.110	Clustering-based subsystems null CBSS-316057.3.peg.563 Cytochrome oxidase biogenesis protein Surf1, facilitates heme A insertion	K14998		1:29:32895	1:115:132183	1:180:201851	24:4909:122498	1:91:98836
PAEM_00030	1	33664..34242		hypothetical protein		S:ENOG41121Q1	675811.4.peg.2519	Respiration null Biogenesis_of_cytochrome_c_oxidases Hypotehtical protein in Cytochrome oxidase biogenesis cluster			1:30:33664	1:116:132952	1:181:202620	24:4908:121936	1:90:98274
PAEM_00031	1	34307..35380		hypothetical protein		O:COG1612	350703.3.peg.5337	Respiration null Biogenesis_of_cytochrome_c_oxidases Heme A synthase, cytochrome oxidase biogenesis protein Cox15-CtaA	K02259		1:31:34307	1:117:133595	1:182:203263	24:4907:120793	1:89:97163
PAEM_00032	1	35406..36320	COX10,ctaB,cyoE	Heme o synthase	Cell inner membrane; Cell membrane; Heme biosynthesis; Membrane; Transferase; Transmembrane; Transmembrane helix.	O:COG0109	350703.3.peg.5338	Clustering-based subsystems null CBSS-316057.3.peg.563 Heme O synthase, protoheme IX farnesyltransferase (EC 2.5.1.-) COX10-CtaB	K02257	Converts heme B (protoheme IX) to heme O by substitution of the vinyl group on carbon 2 of heme B porphyrin ring with a hydroxyethyl farnesyl side group; Belongs to the UbiA prenyltransferase family. Protoheme IX farnesyltransferase subfamily.; KEGG: pae:PA0113 heme o synthase	1:32:35406	1:118:134694	1:183:204362	24:4906:119840	1:88:96177
PAEM_00033	1	36346..36981		Putative copper-binding protein	Copper; Metal-binding.	S:COG1999	322710.5.peg.88	Respiration null Biogenesis_of_cytochrome_c_oxidases Cytochrome oxidase biogenesis protein Sco1/SenC/PrrC, putative copper metallochaperone	K07152	Belongs to the SCO1/2 family.	1:33:36346	1:119:135634	1:184:205302	24:4905:119094	1:87:95257
PAEM_00034	1	c(37021..37473)		Protein ElaA		S:COG2153	338969.3.peg.3380	Regulation and Cell signaling null cAMP_signaling_in_bacteria ElaA protein	K02348	Belongs to the UPF0039 (ElaA) family; Contains 1 N-acetyltransferase domain.	1:34:37021	1:120:136309	1:185:205969	24:4872:86574
PAEM_00035	1	37605..38078	aadA	Streptomycin 3''-adenylyltransferase	DNA-binding; Transcription; Transcription regulation.	K:COG1733			K00984	Contains 1 HTH hxlR-type DNA-binding domain.; KEGG: smw:SMWW4_v1c36970 streptomycin 3"-adenylyltransferase	1:35:37605	1:121:136893	1:186:206553	28:5025:18898
PAEM_00036	1	38335..39063	bdh	3-hydroxybutyrate dehydrogenase	Lipid metabolism; NADP; Oxidoreductase.	S:COG1028	448385.16.peg.5090	Fatty Acids, Lipids, and Isoprenoids Fatty acids Fatty_Acid_Biosynthesis_FASII 3-oxoacyl-[acyl-carrier protein] reductase (EC 1.1.1.100)	K00019	Catalyzes the NADPH-dependent reduction of long chain acyl-CoA (with chain lengths of 14 to 22 carbons) to the corresponding aldehyde; Belongs to the short-chain dehydrogenases/reductases (SDR) family.; KEGG: prt:AUC31_05660 3-hydroxybutyrate dehydrogenase	1:36:38335	1:122:137623	1:187:207379	9:500:96021	1:4832:5231232
PAEM_00037	1	39088..39675	GSTK1	Glutathione transferase	Aromatic hydrocarbons catabolism; Isomerase.	Q:COG3917	62928.7.peg.395	Metabolism of Aromatic Compounds Peripheral pathways for catabolism of aromatic compounds Naphtalene_and_antracene_degradation 2-hydroxychromene-2-carboxylate isomerase	K13299	Involved in the naphthalene and naphthalenesulfonate catabolic pathway. Catalyzes the reversible glutathione-dependent isomerization of 2-hydroxychromene-2-carboxylate (HCCA) to trans- O-hydroxybenzylidenepyruvate (THBPA). It can also use 2- hydroxybenzo[g]chromene-2-carboxylate as substrate; Belongs to the GST superfamily. NadH family.; KEGG: cfr:102518852 glutathione S-transferase kappa 1	1:37:39088	1:123:138376	1:188:208132	9:499:95364
PAEM_00038	1	39920..41254		C4-dicarboxylate transport protein	Cell inner membrane; Cell membrane; Membrane; Sugar transport; Symport; Transmembrane; Transmembrane helix; Transport.	C:COG1301	224911.5.peg.3842	Carbohydrates Central carbohydrate metabolism Pyruvate_metabolism_I:_anaplerotic_reactions,_PEP Aerobic C4-dicarboxylate transporter for fumarate, L-malate, D-malate, succunate	K11103	Responsible for the transport of dicarboxylates such as succinate, fumarate, and malate from the periplasm across the membrane; Belongs to the sodium:dicarboxylate (SDF) symporter (TC 2.A.23) family.	1:38:39920	1:124:139208	1:189:208964	17:2408:50995	1:3110:3398756
PAEM_00039	1	41303..41989		HTH-type transcriptional regulator FrlR	DNA-binding; Transcription; Transcription regulation.	K:COG2186	342108.9.peg.1539	Cell Wall and Capsule Capsular and extracellular polysacchrides Sialic_Acid_Metabolism Transcriptional regulator NanR	K05799	May regulate the transcription of the frlABCD operon; Contains 1 HTH gntR-type DNA-binding domain.	1:39:41303	1:125:140591	1:190:210347	14:1756:14983	1:4038:4344569
PAEM_00040	1	42090..42824		hypothetical protein		K:COG1802	381754.5.peg.3948	Amino Acids and Derivatives Proline and 4-hydroxyproline Proline,_4-hydroxyproline_uptake_and_utilization Predicted regulator PutR for proline utilization, GntR family	K22293		1:40:42090	1:126:141378	1:191:211134	19:3757:835177	1:2166:2315374
PAEM_00041	1	43004..43414		Asp-hemolysin	Cytolysis; Hemolysis.	S:ENOG410XZ4K				Belongs to the aegerolysin family.	1:41:43004	1:127:142292	1:192:212047
PAEM_00042	1	c(43446..44354)		HTH-type transcriptional activator AaeR	Activator; DNA-binding; Transcription; Transcription regulation.	K:ENOG4111G3P	58051.5.peg.451	Regulation and Cell signaling null Orphan_regulatory_proteins Glycine cleavage system transcriptional activator	K04761	Activates transcription of the aaeXAB operon; Contains 1 HTH lysR-type DNA-binding domain.	1:42:43446	1:128:142734	1:193:212503	24:4873:87082	1:1050:1100547
PAEM_00043	1	c(44654..44935)		hypothetical protein		S:COG3668					1:43:44654	1:129:143942	1:194:213690	24:4876:89216
PAEM_00044	1	c(44932..45159)		hypothetical protein		K:COG3905	351605.6.peg.2899	Regulation and Cell signaling Programmed Cell Death and Toxin-antitoxin Systems Phd-Doc,_YdcE-YdcD_toxin-antitoxin_(programmed_cell_death)_systems Prevent host death protein, Phd antitoxin			1:44:44932	1:130:144220	1:195:213968	24:4877:89494
PAEM_00045	1	c(45335..45955)		hypothetical protein							1:45:45335	1:131:144623	1:196:214371
PAEM_00046	1	46056..46556		hypothetical protein		S:COG5608					1:46:46056	1:132:145344	1:197:215092	26:4955:21712
PAEM_00047	1	46629..46970		Protein		P:COG2824	267608.1.peg.4819	Phosphorus Metabolism null Alkylphosphonate_utilization Alkylphosphonate utilization operon protein PhnA	K06193		1:47:46629	1:133:145917	1:198:215665	15:2218:30280	1:1692:1799428
PAEM_00048	1	c(47052..48479)		Probable GABA permease	Amino-acid transport; Membrane; Transmembrane; Transmembrane helix; Transport.	E:COG1113	388272.4.peg.133	Amino Acids and Derivatives Aromatic amino acids and derivatives Aromatic_amino_acid_degradation Aromatic amino acid transport protein AroP	K11735	Involved in the degradation of beta-alanine; Belongs to the amino acid-polyamine-organocation (APC) superfamily. Amino acid transporter (AAT) (TC 2.A.3.1) family.	1:48:47052	1:134:146340	1:199:216126	15:2201:8087
PAEM_00049	1	c(48648..50141)	mmsA,iolA,ALDH6A1	Malonate-semialdehyde dehydrogenase (acetylating)	NAD; Oxidoreductase.	C:COG1012	350703.3.peg.5356	Amino Acids and Derivatives Branched-chain amino acids Valine_degradation Methylmalonate-semialdehyde dehydrogenase (EC 1.2.1.27)	K00140	Involved in the degradation of beta-alanine; Belongs to the aldehyde dehydrogenase family.; KEGG: pae:PA0130 malonate-semialdehyde dehydrogenase (acetylating) / methylmalonate-semialdehyde dehydrogenase	1:49:48648	1:135:147936	1:200:217722	11:1050:82910	1:1276:1348214
PAEM_00050	1	c(50225..50512)		Beta-alanine degradation protein BauB		S:ENOG41121K6			K21700	Involved in the degradation of beta-alanine.	1:50:50225	1:136:149513	1:201:219296	26:4998:69346
PAEM_00051	1	c(50512..51858)		Beta-alanine--pyruvate transaminase	Aminotransferase; Pyridoxal phosphate; Pyruvate; Transferase.	E:COG0161	350703.3.peg.5358	Carbohydrates Central carbohydrate metabolism Pyruvate_Alanine_Serine_Interconversions Omega-amino acid--pyruvate aminotransferase (EC 2.6.1.18)	K00822	Involved in the degradation of beta-alanine. Catalyzes the transfer of the amino group from beta-alanine to pyruvate to yield L-alanine and 3-oxopropanoate. It can also accept both 4- aminobutyrate and (S)-alpha-methylbenzylamine (MBA) as amino-group donors in the presence of pyruvate as an amine acceptor; Belongs to the class-III pyridoxal-phosphate-dependent aminotransferase family.; KEGG: pae:…	1:51:50512	1:137:149800	1:202:219583	26:4997:67998	1:2131:2274329
PAEM_00052	1	51993..52910		HTH-type transcriptional activator BauR	Activator; DNA-binding; Transcription; Transcription regulation.	K:COG0583	350703.3.peg.5359	Regulation and Cell signaling null DNA-binding_regulatory_proteins,_strays LysR family transcriptional regulator PA0133	K21699	Involved in the degradation of beta-alanine. BauR activates the transcription of the bauABCD operon; Contains 1 HTH lysR-type DNA-binding domain.	1:52:51993	1:138:151281	1:203:221065	26:4996:66943	1:3935:4234374
PAEM_00053	1	c(53023..54321)	guaD	Guanine deaminase	Hydrolase; Metal-binding; Zinc.	F:COG0402	350703.3.peg.5360	Nucleosides and Nucleotides Purines Purine_conversions Guanine deaminase (EC 3.5.4.3)	K01487	Catalyzes the hydrolytic deamination of guanine, producing xanthine and ammonia. Belongs to the ATZ/TRZ family.; KEGG: pae:PA0134 guanine deaminase	1:53:53023	1:139:152311	1:204:222088	14:1995:273074	1:2083:2224365
PAEM_00054	1	54560..55444		hypothetical protein							1:54:54560	1:140:153848
PAEM_00055	1	55504..57075	ABC.SS.A	Monosaccharide-transporting ATPase	ATP-binding; Cell inner membrane; Cell membrane; Hydrolase; Membrane; Nucleotide-binding; Repeat; Sugar transport; Transport.	S:COG3845	243230.17.peg.2416	Cell Wall and Capsule Gram-Negative cell wall components Lipoprotein_sorting_system Lipoprotein releasing system ATP-binding protein LolD	K02056	Part of the ABC transporter complex RbsABCD involved in ribose import. Responsible for energy coupling to the transport system; Belongs to the ABC transporter superfamily. Ribose importer (TC 3.A.1.2.1) family; Contains 2 ABC transporter domains.; KEGG: pae:PA0136 simple sugar transport system ATP-binding protein	1:55:55504	1:141:154791	1:205:224616	26:4976:42578	1:4090:4405968
PAEM_00056	1	57075..58172		Glucose ABC transporter permease protein TsgB13	Cell membrane; Membrane; Plasmid; Sugar transport; Transmembrane; Transmembrane helix; Transport.	S:COG4603	498211.3.peg.536	Carbohydrates Monosaccharides D-ribose_utilization Ribose ABC transport system, permease protein RbsC (TC 3.A.1.2.1)	K02057	Part of an ABC transporter complex involved in glucose import (Probable). Responsible for the translocation of the substrate across the membrane (By similarity); Belongs to the binding-protein-dependent transport system permease family.	1:56:57075	1:142:156362	1:206:226187	26:4975:41467
PAEM_00057	1	58194..59120		Putative glucose ABC transporter permease protein TsgC13	Cell membrane; Membrane; Plasmid; Sugar transport; Transmembrane; Transmembrane helix; Transport.	S:COG1079	498211.3.peg.535	Carbohydrates Monosaccharides D-ribose_utilization Ribose ABC transport system, permease protein RbsC (TC 3.A.1.2.1)	K02057	Part of an ABC transporter complex involved in glucose import (Potential). Responsible for the translocation of the substrate across the membrane (By similarity); Belongs to the binding-protein-dependent transport system permease family.	1:57:58194	1:143:157481	1:207:227308	26:4974:40522
PAEM_00058	1	59285..59848	PRDX2_4,ahpC	Peroxiredoxin	Antioxidant; Disulfide bond; Oxidoreductase; Peroxidase; Redox-active center; Secreted.	O:COG0450	400667.7.peg.1230	Sulfur Metabolism null Thioredoxin-disulfide_reductase Alkyl hydroperoxide reductase protein C (EC 1.6.4.-)	K03386	Directly reduces organic hydroperoxides in its reduced dithiol form; Belongs to the AhpC/TSA family; Contains 1 thioredoxin domain.; KEGG: sera:Ser39006_006775 peroxiredoxin (alkyl hydroperoxide reductase subunit C)	1:58:59285	1:144:158572	1:208:228400	26:4973:39733	1:4309:4662889
PAEM_00059	1	59993..61558	ahpF	Alkyl hydroperoxide reductase subunit	Disulfide bond; FAD; Flavoprotein; NAD; NADP; Oxidoreductase; Redox-active center.	O:COG3634	350701.3.peg.3439	Sulfur Metabolism null Thioredoxin-disulfide_reductase Alkyl hydroperoxide reductase protein F (EC 1.6.4.-)	K03387	Serves to protect the cell against DNA damage by alkyl hydroperoxides. It can use either NADH or NADPH as electron donor for direct reduction of redox dyes or of alkyl hydroperoxides when combined with the AhpC protein (By similarity); Belongs to the class-II pyridine nucleotide-disulfide oxidoreductase family.; KEGG: eno:ECENHK_06225 alkyl hydroperoxide reductase subunit F; With a disulfide as a…	1:59:59993	1:145:159280	1:209:229109	26:4972:37903	1:2463:2688615
PAEM_00060	1	c(61638..62711)	ppk2	Polyphosphate kinase		S:COG2326	350703.3.peg.74	Iron acquisition and metabolism Siderophores Siderophore_Pyoverdine Hypothetical protein PvdX	K22468	KEGG: paev:N297_147 polyphosphate kinase	1:60:61638	1:146:160925	1:210:230748	9:495:91984	1:3255:3559555
PAEM_00061	1	62992..64341		8-oxoguanine deaminase	Hydrolase; Metal-binding; Zinc.	F:COG0402	391574.12.peg.3127	Nucleosides and Nucleotides Purines Purine_conversions Guanine deaminase (EC 3.5.4.3)	K18456	Specifically deaminates 8-Oxoguanine (8-oxoG) to uric acid. 8-oxoG is formed via the oxidation of guanine within DNA by reactive oxygen species and leads, if uncorrected, to the incorporation of 8-oxoG:A mismatches and eventually to G:C to T:A transversions; Belongs to the ATZ/TRZ family.; KEGG: pae:PA0142 8-oxoguanine deaminase	1:61:62992	1:147:162279	1:211:232099	26:4991:61522	1:1461:1546870
PAEM_00062	1	64448..65500	iunH	Purine nucleosidase	Calcium; Glycosidase; Hydrolase; Metal-binding; Nucleotide metabolism.	F:COG1957	208963.12.peg.149	RNA Metabolism RNA processing and modification Queuosine-Archaeosine_Biosynthesis Inosine-uridine preferring nucleoside hydrolase (EC 3.2.2.1)	K01239	Catalyzes the hydrolysis of all of the commonly occurring purine and pyrimidine nucleosides into ribose and the associated base, but has a preference for inosine and uridine as substrates. Belongs to the IUNH family.; KEGG: pap:PSPA7_0220 purine nucleosidase	1:62:64448	1:148:163736	1:212:233557
PAEM_00063	1	c(65528..66154)		Nucleoside deoxyribosyltransferase		F:COG3613			K08728	KEGG: reh:H16_A0680 nucleoside deoxyribosyltransferase	1:63:65528	1:149:164816	1:213:234624	8:96:66443	1:368:376339
PAEM_00064	1	c(66276..66791)		Nucleoside deoxyribosyltransferase		F:COG3613			K08728	KEGG: reh:H16_A0680 nucleoside deoxyribosyltransferase	1:64:66276	1:150:165564	1:214:235372	8:96:66443	1:368:376339
PAEM_00065	1	67030..68127		Purine-binding protein	Signal.	S:COG1744	243365.4.peg.2284	Carbohydrates Monosaccharides Deoxyribose_and_Deoxynucleoside_Catabolism Predicted nucleoside ABC transporter, substrate-binding component	K02058	Binds adenine and probably also other purines, such as guanine. May play a role in adenine and guanine uptake. May be part of an ABC-type uptake system for adenine and similar ligands (By similarity); Belongs to the BMP lipoprotein family.	1:65:67030	1:151:166318	1:215:236128	8:98:68311
PAEM_00066	1	68200..69162		Gibberellin 2-beta-dioxygenase	Dioxygenase; Ethylene biosynthesis; Iron; Metal-binding; Oxidoreductase.	S:COG3491	350703.3.peg.2022	Amino Acids and Derivatives Lysine, threonine, methionine, and cysteine Methionine_Degradation 2-Oxobutyrate oxidase, putative	K04125	Involved in ethylene biosynthesis. Overexpression induces overproduction of ethylene; Belongs to the iron/ascorbate-dependent oxidoreductase family; Contains 1 Fe2OG dioxygenase domain.; KEGG: ppp:112278537 gibberellin 2beta-dioxygenase	1:66:68200	1:152:167488	1:216:237298	8:99:69513
PAEM_00067	1	69267..70217	ade	Adenine deaminase	Hydrolase; Metal-binding; Nucleotide metabolism; Zinc.	F:COG1816	546231.4.peg.2792	Nucleosides and Nucleotides Purines Purine_conversions Adenosine deaminase (EC 3.5.4.4)	K21053	Catalyzes the hydrolytic deamination of adenine to hypoxanthine. Plays an important role in the purine salvage pathway and in nitrogen catabolism; Belongs to the adenosine and AMP deaminases family. Adenine deaminase type 2 subfamily.; KEGG: pae:PA0148 adenine deaminase	1:67:69267	1:153:168555	1:217:238360	8:100:70585	1:2087:2230811
PAEM_00068	1	70372..70959		hypothetical protein		K:COG1595	384676.9.peg.4403	Clustering-based subsystems Putative asociate of RNA polymerase sigma-54 factor rpoN CBSS-316057.3.peg.1308 RNA polymerase sigma-70 factor, ECF subfamily	K03088		1:68:70372	1:154:169660	1:218:239448		1:956:993624
PAEM_00069	1	70956..71951		hypothetical protein		T:COG3712	381754.5.peg.1659	Iron acquisition and metabolism Siderophores Iron_siderophore_sensor_&_receptor_system Iron siderophore sensor protein	K07165		1:69:70956	1:155:170244	1:219:240032		1:955:992578
PAEM_00070	1	72099..74486		Ferric-pseudobactin BN7/BN8 receptor	Cell outer membrane; Ion transport; Iron; Iron transport; Membrane; Receptor; Signal; TonB box; Transmembrane; Transmembrane beta strand; Transport.	P:COG1629	350703.3.peg.2026	Iron acquisition and metabolism null Transport_of_Iron Ferrichrome-iron receptor	K02014	Specific receptor for the siderophores ferric pseudobactin BN8 and ferric pseudobactin BN7, iron chelating molecules that allow the organism to extract iron from the environment, especially under iron-restricted conditions. Belongs to the TonB-dependent receptor family.	1:70:72099	1:156:171387	1:220:241176	16:2340:68284	1:954:990027
PAEM_00071	1	74772..75689		HTH-type transcriptional regulator PcaQ	Activator; DNA-binding; Transcription; Transcription regulation.	K:ENOG410YQ2R	290398.11.peg.1562	Carbohydrates CO2 fixation CO2_uptake,_carboxysome RuBisCO operon transcriptional regulator CbbR	K02623	Activates transcription of the pcaDCHGB operon for the catabolism of the phenolic compound protocatechuate. Contains 1 HTH lysR-type DNA-binding domain.	1:71:74772	1:157:174060	1:221:243647	10:880:159653	1:3584:3872165
PAEM_00072	1	75824..76543	pcaH	Protocatechuate 3,4-dioxygenase	Aromatic hydrocarbons catabolism; Dioxygenase; Iron; Metal-binding; Oxidoreductase.	Q:COG3485	350703.3.peg.2028	Metabolism of Aromatic Compounds Metabolism of central aromatic intermediates Protocatechuate_branch_of_beta-ketoadipate_pathway Protocatechuate 3,4-dioxygenase beta chain (EC 1.13.11.3)	K00449	Plays an essential role in the utilization of numerous aromatic and hydroaromatic compounds via the beta-ketoadipate pathway. Belongs to the intradiol ring-cleavage dioxygenase family.; KEGG: pae:PA0153 protocatechuate 3,4-dioxygenase, beta subunit	1:72:75824	1:158:175112	1:222:244798	10:881:160702	1:3583:3871320
PAEM_00073	1	76554..77159	pcaG	Protocatechuate 3,4-dioxygenase	Aromatic hydrocarbons catabolism; Dioxygenase; Iron; Oxidoreductase.	Q:COG3485	350703.3.peg.2029	Metabolism of Aromatic Compounds Metabolism of central aromatic intermediates Protocatechuate_branch_of_beta-ketoadipate_pathway Protocatechuate 3,4-dioxygenase alpha chain (EC 1.13.11.3)	K00448	Plays an essential role in the utilization of numerous aromatic and hydroaromatic compounds via the beta-ketoadipate pathway. Belongs to the intradiol ring-cleavage dioxygenase family.; KEGG: pae:PA0154 protocatechuate 3,4-dioxygenase, alpha subunit	1:73:76554	1:159:175842	1:223:245528	10:882:161433	1:3582:3870701
PAEM_00074	1	77366..78205		Pca regulon regulatory protein	Activator; Aromatic hydrocarbons catabolism; DNA-binding; Transcription; Transcription regulation.	K:COG1414	350703.3.peg.2030	Metabolism of Aromatic Compounds Metabolism of central aromatic intermediates Protocatechuate_branch_of_beta-ketoadipate_pathway Pca regulon regulatory protein PcaR	K02624	Positive regulator of all genes within the pca regulon, pcaBDC, pcaIJ and pcaF. Also required for the chemotactic response to aromatic compounds. Contains 1 HTH iclR-type DNA-binding domain; Contains 1 iclR-ED (iclR effector binding) domain.	1:74:77366	1:160:176654	1:224:246346	14:1949:224730	1:3580:3868711
PAEM_00075	1	78406..79509		Multidrug resistance protein MdtA	Cell inner membrane; Cell membrane; Membrane; Signal; Transport.	M:COG0845	384676.9.peg.2556	Virulence, Disease and Defense Resistance to antibiotics and toxic compounds Cobalt-zinc-cadmium_resistance Probable Co/Zn/Cd efflux system membrane fusion protein	K21136	Belongs to the membrane fusion protein (MFP) (TC 8.A.1) family.	1:75:78406	1:161:177694	1:225:247392	21:4028:60078	1:1321:1409736
PAEM_00076	1	79506..80576		Multidrug resistance protein MdtA	Cell inner membrane; Cell membrane; Membrane; Signal; Transport.	M:COG0845	349521.5.peg.4913	Virulence, Disease and Defense Resistance to antibiotics and toxic compounds Cobalt-zinc-cadmium_resistance Probable Co/Zn/Cd efflux system membrane fusion protein	K21137	Belongs to the membrane fusion protein (MFP) (TC 8.A.1) family.	1:76:79506	1:162:178794	1:226:248492	10:928:222024	1:2694:2972035
PAEM_00077	1	80573..83620		Swarming motility protein SwrC	Antibiotic resistance.	P:COG0841	513049.3.peg.5643	Virulence, Disease and Defense Resistance to antibiotics and toxic compounds Multidrug_Resistance_Efflux_Pumps Acriflavin resistance protein	K21134	Required for self-resistance to surfactin, an antimicrobial lipopeptide surfactant produced by B.subtilis. Also required for swarming motility; Belongs to the resistance-nodulation-cell division (RND) (TC 2.A.6) family.	1:77:80573	1:163:179861	1:227:249559	21:4027:57000	1:786:810978
PAEM_00078	1	83819..84757		Probable hydrogen peroxide-inducible protein activator	Activator; DNA-binding; Transcription; Transcription regulation.	K:ENOG410XQ2N	266835.9.peg.4462	Clustering-based subsystems Lysine, threonine, methionine, and cysteine YeiH LysR family transcriptional regulator YeiE	K03566	Required for the induction the katG gene for catalase. Involved in the response to hydrogen peroxide (By similarity); Contains 1 HTH lysR-type DNA-binding domain.	1:78:83819	1:164:183107	1:228:252805	15:2255:73196	1:980:1019852
PAEM_00079	1	84873..85058		hypothetical protein							1:79:84873	1:165:184161	1:229:253859	15:2254:72878
PAEM_00080	1	85645..86979	oprD	Porin-like protein NicP	Aromatic hydrocarbons catabolism; Signal; Transport.	M:ENOG4111ZK5	384676.9.peg.882	Iron acquisition and metabolism Siderophores Siderophore_Pyoverdine Outer membrane porin, coexpressed with pyoverdine biosynthesis regulon	K18093	Probable transporter, possibly involved in the aerobic nicotinate degradation pathway; Belongs to the outer membrane porin (Opr) (TC 1.B.25) family.; KEGG: por:APT59_06740 imipenem/basic amino acid-specific outer membrane pore; Serine endopeptidases	1:80:85645	1:166:184933	1:230:254630	8:82:50983	1:4110:4430498
PAEM_00081	1	c(87008..87805)		HTH-type transcriptional regulator NimR	DNA-binding; Repressor; Transcription; Transcription regulation.	K:ENOG410XRKS	525257.3.peg.3199	DNA Metabolism DNA repair DNA_repair,_bacterial Methylated-DNA--protein-cysteine methyltransferase (EC 2.1.1.63)	K02099	Negatively regulates expression of the nimT operon and its own expression. Acts by binding to the nimR-nimT intergenic region; Contains 1 HTH araC/xylS-type DNA-binding domain.	1:81:87008	1:167:186296	1:231:255993	26:4986:56654	1:211:213263
PAEM_00082	1	87883..89499	ggt	Gamma-glutamyltransferase	Acyltransferase; Glutathione biosynthesis; Hydrolase; Protease; Secreted; Signal; Transferase; Zymogen.	E:COG0405	350703.3.peg.2037	Stress Response Oxidative stress Glutathione:_Biosynthesis_and_gamma-glutamyl_cycle Gamma-glutamyltranspeptidase (EC 2.3.2.2)	K00681	Belongs to the gamma-glutamyltransferase family.; KEGG: pae:PA0164 gamma-glutamyltranspeptidase / glutathione hydrolase	1:82:87883	1:168:187171	1:232:256868	26:4985:54954	1:326:325057
PAEM_00083	1	90171..91007		hypothetical protein		M:COG3248			K05517		1:83:90171	1:169:189459	1:233:259148	26:4984:53639
PAEM_00084	1	91249..92655		Xanthine permease XanQ	Cell inner membrane; Cell membrane; Membrane; Transmembrane; Transmembrane helix; Transport.	F:COG2233	350703.3.peg.2039	Nucleosides and Nucleotides Purines Xanthine_Metabolism_in_Bacteria Xanthine permease	K16345	Specific, proton motive force-dependent high-affinity transporter for xanthine; Belongs to the xanthine/uracil permease family. Nucleobase:cation symporter-2 (NCS2) (TC 2.A.40) subfamily.	1:84:91249	1:170:190537	1:234:260228	26:4982:51446	1:2774:3070133
PAEM_00085	1	92748..93413		HTH-type transcriptional regulator RutR	DNA-binding; Repressor; Transcription; Transcription regulation.	K:COG1309	397945.6.peg.981	Nucleosides and Nucleotides Pyrimidines Pyrimidine_utilization Transcriptional regulator RutR of pyrimidine catabolism (TetR family)	K09017	Master transcription regulator which represses the degradation of pyrimidines (rutABCDEFG) and purines (gcl operon) for maintenance of metabolic balance between pyrimidines and purines. It also regulates the synthesis of pyrimidine nucleotides and arginine from glutamine (carAB) and the supply of glutamate (gadABWX) (By similarity); Contains 1 HTH tetR-type DNA-binding domain.	1:85:92748	1:171:192036	1:235:261727	26:4981:50601
PAEM_00086	1	93419..94009	thyA,TYMS	Thymidylate synthase		S:COG1739			K00560	Belongs to the IMPACT family.; KEGG: psp:PSPPH_4623 thymidylate synthase	1:86:93419	1:172:192707	1:236:262397	26:4980:50014
PAEM_00087	1	c(94016..94843)	siaD	Diguanylate cyclase	GTP-binding; Magnesium; Metal-binding; Nucleotide-binding; Transferase.	T:ENOG410XNMH	331869.3.peg.643	Miscellaneous null ZZ_gjo_need_homes Pole remodelling regulatory diguanylate cyclase	K21020	Catalyzes the condensation of two GTP molecules to the cyclic dinucleotide di-GMP (c-di-GMP), which acts as a secondary messenger (Probable). Cyclic-di-GMP is a second messenger which controls cell surface-associated traits in bacteria; Contains 1 GAF domain; Contains 1 GGDEF domain.; KEGG: paev:N297_174 diguanylate cyclase	1:87:94016	1:173:193304	1:237:262992	24:4938:157249	1:4535:4887359
PAEM_00088	1	c(94850..95230)		uncharacterized protein	Phosphoprotein.	S:ENOG41124BR					1:88:94850	1:174:194138	1:238:263826	24:4937:156863
PAEM_00089	1	c(95257..95799)		hypothetical protein		S:ENOG4111JHR					1:89:95257	1:175:194545	1:239:264233	24:4936:156295
PAEM_00090	1	c(95808..97799)		Transducer protein Htr4	Cell membrane; Chemotaxis; Membrane; Methylation; Repeat; Transducer; Transmembrane; Transmembrane helix.	T:COG2770|T:COG2208	379731.5.peg.937	Stress Response null SigmaB_stress_responce_regulation Serine phosphatase RsbU, regulator of sigma subunit	K03406	Potentially involved in chemo- or phototactic signal transduction; Contains 2 HAMP domains; Contains 1 methyl-accepting transducer domain.	1:90:95808	1:176:195096	1:240:264784	24:4935:154288
PAEM_00091	1	c(98062..99111)		Chemotaxis response regulator protein-glutamate methylesterase of group 1 operon	Chemotaxis; Cytoplasm; Hydrolase; Phosphoprotein.	T:COG2197	350703.3.peg.2046	Motility and Chemotaxis null Bacterial_Chemotaxis Chemotaxis response regulator protein-glutamate methylesterase CheB (EC 3.1.1.61)	K14979	Involved in the modulation of the chemotaxis syste; catalyzes the demethylation of specific methylglutamate residues introduced into the chemoreceptors (methyl-accepting chemotaxis proteins) by CheR; Contains 1 cheB-type methylesterase domain; Contains 1 response regulatory domain.	1:91:98062	1:177:197350	1:241:267049	17:2481:117133	1:2617:2879799
PAEM_00092	1	c(99131..99733)	cheD	Protein-glutamine glutaminase	Chemotaxis; Hydrolase.	NT:COG1871	350703.3.peg.2047	Motility and Chemotaxis null Bacterial_Chemotaxis Chemotaxis protein CheD	K03411	Probably deamidates glutamine residues to glutamate on methyl-accepting chemotaxis receptors (MCPs), playing an important role in chemotaxis; Belongs to the CheD family.; KEGG: pae:PA0174 chemotaxis protein CheD	1:92:99131	1:178:198419	1:242:268118
PAEM_00093	1	c(99739..100581)	cheR	Protein-glutamate O-methyltransferase	Methyltransferase; S-adenosyl-L-methionine; Transferase.	T:ENOG410XNMH	350703.3.peg.2048	Motility and Chemotaxis null Bacterial_Chemotaxis Chemotaxis protein methyltransferase CheR (EC 2.1.1.80)	K00575	Methylation of the membrane-bound methyl-accepting chemotaxis proteins (MCP) to form gamma-glutamyl methyl ester residues in MCP; Contains 1 cheR-type methyltransferase domain.; KEGG: pae:PA0175 chemotaxis protein methyltransferase CheR	1:93:99739	1:179:199027	1:243:268726	8:247:219390	1:2284:2435152
PAEM_00094	1	c(100651..102690)		Methyl-accepting chemotaxis protein McpA	Cell membrane; Chemotaxis; Membrane; Methylation; Transducer; Transmembrane; Transmembrane helix.	S:COG0840	388272.4.peg.183	Motility and Chemotaxis null Bacterial_Chemotaxis Methyl-accepting chemotaxis protein I (serine chemoreceptor protein)	K03406	Chemotactic-signal transducers respond to changes in the concentration of attractants and repellents in the environment, transduce a signal from the outside to the inside of the cell, and facilitate sensory adaptation through the variation of the level of methylation. All amino acids serve as attractants in B.subtilis, they appear to cause an increase in the turnover methyl groups, leading to met…	1:94:100651	1:180:199939	1:244:269638	8:265:247771	1:2616:2877742
PAEM_00095	1	c(102726..103211)		Chemotaxis protein CheW	Chemotaxis; Cytoplasm; Nucleotide-binding.	NT:COG0835	350703.3.peg.2050	Motility and Chemotaxis null Bacterial_Chemotaxis Positive regulator of CheA protein activity (CheW)	K03408	Involved in the transmission of sensory signals from the chemoreceptors to the flagellar motors; Contains 1 cheW-like domain.	1:95:102726	1:181:202014	1:245:271713	17:2476:113102	1:2280:2428934
PAEM_00096	1	c(103198..105069)	cheA	Histidine kinase	ATP-binding; Chemotaxis; Kinase; Membrane; Nucleotide-binding; Phosphoprotein; Transferase; Two-component regulatory system.	T:COG0643	388272.4.peg.185	Motility and Chemotaxis null Bacterial_Chemotaxis Signal transduction histidine kinase CheA (EC 2.7.3.-)	K03407	Involved in the transmission of sensory signals from the chemoreceptors to the flagellar motors. CheA is autophosphorylate; it can transfer its phosphate group to CheB, CheY or CheV; Contains 1 cheW-like domain; Contains 1 histidine kinase domain; Contains 1 HPt domain.; KEGG: pae:PA0178 two-component system, chemotaxis family, sensor kinase CheA	1:96:103198	1:182:202486	1:246:272185	17:2482:118281	1:2279:2426844
PAEM_00097	1	c(105097..105462)		CAI-1 autoinducer sensor kinase/phosphatase CqsS	ATP-binding; Cell membrane; Hydrolase; Kinase; Membrane; Nucleotide-binding; Phosphoprotein; Protein phosphatase; Transferase; Transmembrane; Transmembrane helix.	T:COG2204	350703.3.peg.2053	Motility and Chemotaxis null Bacterial_Chemotaxis Chemotaxis regulator - transmits chemoreceptor signals to flagelllar motor components CheY	K03413	Senses the quorum-sensing autoinducer CAI-1 ((S)-3- hydroxytridecan-4-one) which probably functions as an intragenus signal. The sensory signal is then relayed to LuxU and LuxO; Contains 1 histidine kinase domain; Contains 1 response regulatory domain.	1:97:105097	1:183:204433	1:247:274090	9:413:12332	1:2614:2875367
PAEM_00098	1	c(105660..106832)		Methyl-accepting chemotaxis protein	Cell membrane; Chemotaxis; Membrane; Methylation; Transducer; Transmembrane; Transmembrane helix.	S:ENOG4111PIT	561229.3.peg.2458	Motility and Chemotaxis null Bacterial_Chemotaxis Methyl-accepting chemotaxis protein I (serine chemoreceptor protein)	K03406	Chemotactic-signal transducers respond to changes in the concentration of attractants and repellents in the environment, transduce a signal from the outside to the inside of the cell, and facilitate sensory adaptation through the variation of the level of methylation; Contains 1 HAMP domain; Contains 1 methyl-accepting transducer domain.	1:98:105660	1:184:204996	1:248:274651	22:4765:55336	1:2282:2431453
PAEM_00099	1	c(107025..107957)		HTH-type transcriptional regulator CfxR	Activator; DNA-binding; Transcription; Transcription regulation.	K:ENOG410XPEE	448385.16.peg.4925	Amino Acids and Derivatives Alanine, serine, and glycine Glycine_cleavage_system Glycine cleavage system transcriptional activator GcvA	K03566	Trans-acting transcriptional regulator of RuBisCO genes (cfxLS) expression. Contains 1 HTH lysR-type DNA-binding domain.	1:99:107025	1:185:206361	1:249:276019	14:2148:474110	1:2903:3204375
PAEM_00100	1	108074..108826	fabG	3-oxoacyl-[acyl-carrier-protein] reductase	Acetylation; Alternative splicing; Fatty acid metabolism; Lipid metabolism; NADP; Oxidoreductase; Peroxisome.	S:COG1028	530564.3.peg.29	Fatty Acids, Lipids, and Isoprenoids Fatty acids Fatty_Acid_Biosynthesis_FASII 3-oxoacyl-[acyl-carrier protein] reductase (EC 1.1.1.100)	K00059	Auxiliary enzyme of beta-oxidation. Participates in the degradation of unsaturated fatty enoyl-CoA esters having double bonds in both even- and odd-numbered positions in peroxisome. Catalyzes the NADP-dependent reduction of 2,4-dienoyl-CoA to yield trans-3-enoyl-CoA. Has activity towards short and medium chain 2,4-dienoyl-CoAs, but also towards 2,4,7,10,13,16,19- docosaheptaenoyl-CoA, suggesting …	1:100:108074	1:186:207410	1:250:277071	15:2238:54142	1:2904:3205429
PAEM_00101	1	c(108926..110536)	aslA	Arylsulfatase	Calcium; Cytoplasm; Hydrolase; Metal-binding.	P:COG3119	350703.3.peg.2057	Sulfur Metabolism Organic sulfur assimilation Alkanesulfonate_assimilation Arylsulfatase (EC 3.1.6.1)	K01130	Belongs to the sulfatase family.; KEGG: pae:PA0183 arylsulfatase	1:101:108926	1:187:208262	1:251:277924	24:4934:152240
PAEM_00102	1	c(110624..111463)	ssuB	Lipoprotein-releasing system ATP-binding protein LolD	ATP-binding; Cell inner membrane; Cell membrane; Hydrolase; Membrane; Nucleotide-binding; Transport.	P:COG1116	350703.3.peg.2058	Sulfur Metabolism Organic sulfur assimilation Alkanesulfonates_Utilization Alkanesulfonates ABC transporter ATP-binding protein	K15555	Part of the ABC transporter complex LolCDE involved in the translocation of mature outer membrane-directed lipoproteins, from the inner membrane to the periplasmic chaperone, LolA. Responsible for the formation of the LolA-lipoprotein complex in an ATP-dependent manner; Belongs to the ABC transporter superfamily. Lipoprotein translocase (TC 3.A.1.125) family; Contains 1 ABC transporter domain.; K…	1:102:110624	1:188:209960	1:252:279621	24:4933:151357	1:748:764494
PAEM_00103	1	c(111460..113076)		Nitrate transport permease protein NrtB	Cell membrane; Membrane; Nitrate assimilation; Transmembrane; Transmembrane helix; Transport.	P:COG0600	350703.3.peg.2059	Sulfur Metabolism Organic sulfur assimilation Alkanesulfonates_Utilization Alkanesulfonates transport system permease protein	K15554	Probably part of a high-affinity binding-protein- dependent transport system for nitrat; probably responsible for the translocation of the substrate across the membrane; Belongs to the binding-protein-dependent transport system permease family. CysTW subfamily; Contains 1 ABC transmembrane type-1 domain.	1:103:111460	1:189:210796	1:253:280457	24:4932:149756	1:749:765300
PAEM_00104	1	113343..114404		Putative binding protein	Periplasm; Signal; Transport.	P:COG0715	388272.4.peg.193	Clustering-based subsystems null Putative_sulfate_assimilation_cluster Alkanesulfonates-binding protein	K15553	Probably part of an ABC transporter complex. Belongs to the bacterial solute-binding protein SsuA/TauA family.	1:104:113343	1:190:212679	1:254:282340	24:4931:148451	1:750:767169
PAEM_00105	1	114822..115637		Gamma-butyrobetaine dioxygenase		Q:ENOG4111G3A			K00471	KEGG: haf:C8233_17355 gamma-butyrobetaine dioxygenase	1:105:114822	1:191:214158
PAEM_00106	1	115634..116515		hypothetical protein		S:COG0679			K07088		1:106:115634	1:192:214970	1:3421:3697675		1:2232:2389856
PAEM_00107	1	c(116553..117911)	oprD	Porin-like protein GalP	Aromatic hydrocarbons catabolism; Signal; Transport.	M:ENOG410XSR4	350703.3.peg.2063	Amino Acids and Derivatives Lysine, threonine, methionine, and cysteine Lysine_degradation Outer membrane porin, OprD family	K18093	Probable transporter, possibly involved in the gallate degradation pathway. May play a role in the uptake of low gallate concentrations that may exist in the natural habitats of P.putida (Probable); Belongs to the outer membrane porin (Opr) (TC 1.B.25) family.; KEGG: pput:L483_09835 imipenem/basic amino acid-specific outer membrane pore; Serine endopeptidases	1:107:116553	1:193:215889	1:255:283427	28:5077:76064	1:3747:4053164
PAEM_00108	1	118159..118884	phoN	Acid phosphatase		I:COG0671			K09474	KEGG: pcz:PCL1606_16570 acid phosphatase (class A)	1:108:118159	1:194:217495	1:256:285035		1:65:71048
PAEM_00109	1	c(118908..119825)		HTH-type transcriptional regulator BsdA	Activator; DNA-binding; Transcription; Transcription regulation.	K:ENOG410XNR2	400667.7.peg.748	Carbohydrates Organic acids Tricarballylate_Utilization TcuR: regulates tcuABC genes used in utilization of tricarballylate	K04761	Could be a positive regulator of bsdBCD expression in response to salicylic acid; Contains 1 HTH lysR-type DNA-binding domain.	1:109:118908	1:195:218244	1:257:285785	24:4930:147403	1:751:768225
PAEM_00110	1	120175..122547		Pesticin receptor	Cell outer membrane; Ion transport; Iron; Iron transport; Membrane; Receptor; Signal; TonB box; Transmembrane; Transmembrane beta strand; Transport.	P:ENOG410XNXJ	350703.3.peg.2066	Membrane Transport null Ton_and_Tol_transport_systems TonB-dependent receptor	K02014	Receptor for the bacteriocin pesticin and for the siderophore yersiniabactin; Belongs to the TonB-dependent receptor family.	1:110:120175	1:196:219511	1:258:287060	24:4929:144643	1:756:775217
PAEM_00111	1	122588..123490	atsK	Alpha-ketoglutarate-dependent sulfate ester dioxygenase	Dioxygenase; Iron; Metal-binding; Oxidoreductase.	Q:COG2175	350703.3.peg.2067	Sulfur Metabolism Organic sulfur assimilation Taurine_Utilization Alpha-ketoglutarate-dependent taurine dioxygenase (EC 1.14.11.17)	K22303	Catalyzes the oxigenolytic cleavage of 2-ethylhexyl sulfate (2-EHS) in the presence of alpha-ketoglutarate to yield 2- ethyl-hexanal and succinate, the decarboxylated form of alpha- ketoglutarate. It can accepte a wide range of alpha-keto acids including 2-oxo-valerate, 2-oxo-adipate, 2-oxo-octanoate, 3- methyl-2-oxo-butyrate, oxaloacetate-alpha-ketoadipate, and alpha- ketooctanoate. It can catal…	1:111:122588	1:197:221924	1:259:289473	24:4928:143670	1:753:771918
PAEM_00112	1	123558..124457	tauD	Taurine dioxygenase	Dioxygenase; Hydroxylation; Iron; Metal-binding; Oxidoreductase; Vitamin C.	Q:COG2175	350703.3.peg.2068	Sulfur Metabolism Organic sulfur assimilation Taurine_Utilization Alpha-ketoglutarate-dependent taurine dioxygenase (EC 1.14.11.17)	K03119	Catalyzes the conversion of taurine and alpha ketoglutarate to sulfite, aminoacetaldehyde and succinate. Required for the utilization of taurine (2-aminoethanesulfonic acid) as an alternative sulfur source. Pentane-sulfonic acid, 3- (N-morpholino)propanesulfonic acid and 1,3-dioxo-2- isoindolineethanesulfonic acid are also substrates for this enzyme. Belongs to the TfdA dioxygenase family.; KEGG:…	1:112:123558	1:198:222894	1:260:290442	24:4927:142699	1:2898:3199156
PAEM_00113	1	125104..126222	pntA	NAD(P)(+) transhydrogenase (Re/Si-specific)	NAD; Nucleotide-binding; Oxidoreductase.	C:COG3288	267608.1.peg.4389	Phosphorus Metabolism null Phosphate_metabolism NAD(P) transhydrogenase alpha subunit (EC 1.6.1.2)	K00324	Catalyzes the reversible reductive amination of pyruvate to L-alanine. May play a role in cell wall synthesis as L-alanine is an important constituent of the peptidoglycan layer (By similarity); Belongs to the AlaDH/PNT family.; KEGG: pae:PA0195 NAD(P) transhydrogenase subunit alpha	1:113:125104	1:199:224440	1:261:291989	24:4903:116646	1:173:174996
PAEM_00114	1	126298..126606	pntA	NAD(P)(+) transhydrogenase (Re/Si-specific)	Cell inner membrane; Cell membrane; Membrane; NAD; NADP; Oxidoreductase; Transmembrane; Transmembrane helix.	C:COG3288	322710.5.peg.175	Phosphorus Metabolism null Phosphate_metabolism NAD(P) transhydrogenase alpha subunit (EC 1.6.1.2)	K00324	The transhydrogenation between NADH and NADP is coupled to respiration and ATP hydrolysis and functions as a proton pump across the membrane.; KEGG: pae:PA0195.1 NAD(P) transhydrogenase subunit alpha	1:114:126298	1:200:225634	1:262:293183	24:4902:116242	1:172:174677
PAEM_00115	1	126606..128042	pntB	NAD(P)(+) transhydrogenase (Re/Si-specific)	Cell inner membrane; Cell membrane; Membrane; NAD; NADP; Oxidoreductase; Transmembrane; Transmembrane helix.	C:COG1282	267608.1.peg.2733	Phosphorus Metabolism null Phosphate_metabolism NAD(P) transhydrogenase subunit beta (EC 1.6.1.2)	K00325	The transhydrogenation between NADH and NADP is coupled to respiration and ATP hydrolysis and functions as a proton pump across the membrane; Belongs to the PNT beta subunit family.; KEGG: pae:PA0196 NAD(P) transhydrogenase subunit beta	1:115:126606	1:201:225942	1:263:293491	24:4901:114804	1:171:173241
PAEM_00116	1	128385..129197		Protein tonB2	Cell inner membrane; Cell membrane; Membrane; Protein transport; Transmembrane; Transmembrane helix; Transport.	M:COG0810	350703.3.peg.2072	Iron acquisition and metabolism null Hemin_transport_system Ferric siderophore transport system, periplasmic binding protein TonB	K03832	Interacts with outer membrane receptor proteins that carry out high-affinity binding and energy dependent uptake into the periplasmic space of specific substrates. It could act to transduce energy from the cytoplasmic membrane to specific energy- requiring processes in the outer membrane, resulting in the release into the periplasm of ligands bound by these outer membrane proteins (By similarity)…	1:116:128385	1:202:227721	1:264:295271	8:50:13922	1:2045:2180966
PAEM_00117	1	129226..129945		Biopolymer transport protein ExbB	Cell inner membrane; Cell membrane; Membrane; Protein transport; Transmembrane; Transmembrane helix; Transport.	U:COG0811	350703.3.peg.2072	Iron acquisition and metabolism null Hemin_transport_system Ferric siderophore transport system, periplasmic binding protein TonB	K03561	Involved in the TonB-dependent energy-dependent transport of various receptor-bound substrates. Protects ExbD from proteolytic degradation and functionally stabilizes TonB (By similarity); Belongs to the ExbB/TolQ family.	1:117:129226	1:203:228562	1:265:296094	8:49:13168	1:2031:2169087
PAEM_00118	1	129947..130348		Biopolymer transport protein exbD1	Cell inner membrane; Cell membrane; Membrane; Protein transport; Transmembrane; Transmembrane helix; Transport.	U:COG0848	546231.4.peg.4338	Membrane Transport null Ton_and_Tol_transport_systems Biopolymer transport protein ExbD/TolR	K03560	Involved in the TonB-dependent energy-dependent transport of various receptor-bound substrates; Belongs to the ExbD/TolR family.	1:118:129947	1:204:229283	1:266:296815	8:48:12765	1:2043:2179819
PAEM_00119	1	130609..131808		hypothetical protein		L:ENOG410XRKW	693748.3.peg.1679	Clustering-based subsystems null CBSS-257314.1.peg.752 Adenine-specific methyltransferase (EC 2.1.1.72)	K04763		1:119:130609		1:3595:3883476		1:3376:3679727
PAEM_00120	1	131805..132914		uncharacterized protein		S:COG4804	515619.6.peg.2948	DNA Metabolism DNA repair DNA_repair,_bacterial DNA polymerase IV (EC 2.7.7.7)			1:120:131805
PAEM_00121	1	c(132938..133633)		hypothetical protein		S:ENOG4111NUH					1:121:132938		1:3592:3881480
PAEM_00122	1	134102..134608		UPF0758 protein		L:COG2003	350703.3.peg.5990	DNA Metabolism DNA repair DNA_repair,_bacterial DNA repair protein RadC	K03630	Belongs to the UPF0758 family.	1:122:134102	1:5573:6039977	1:3591:3880487	9:450:47539	1:3368:3671656
PAEM_00123	1	c(134641..135003)		uncharacterized protein		S:ENOG410XV73					1:123:134641
PAEM_00124	1	c(135036..135995)	ltrA	RNA-directed DNA polymerase		L:COG3344			K00986	KEGG: dds:Ddes_2352 RNA-directed DNA polymerase	1:124:135036
PAEM_00125	1	c(135961..136266)		hypothetical protein		K:ENOG4112360	264732.9.peg.1832	Virulence, Disease and Defense Resistance to antibiotics and toxic compounds Cobalt-zinc-cadmium_resistance Transcriptional regulator, MerR family	K19449		1:125:135961
PAEM_00126	1	c(136320..136559)		hypothetical protein							1:126:136320
PAEM_00127	1	137380..137772		hypothetical protein		S:ENOG410YJ43					1:127:137380
PAEM_00128	1	138333..140384		uncharacterized protein	Plasmid.	K:COG1475	526227.6.peg.3629	Cell Division and Cell Cycle null Bacterial_Cytoskeleton Chromosome (plasmid) partitioning protein ParB	K03497	Belongs to the ParB family.	1:128:138333		1:3587:3874118
PAEM_00129	1	140795..141550		hypothetical protein		S:ENOG4111QB5					1:129:140795
PAEM_00130	1	c(143498..144229)	hsdM	Site-specific DNA-methyltransferase (adenine-specific)		S:ENOG4111ISZ			K03427	KEGG: ipo:Ilyop_1055 type I restriction enzyme M protein	1:130:143498
PAEM_00131	1	c(144204..144449)		hypothetical protein		S:ENOG4111HFI					1:131:144204
PAEM_00132	1	c(144877..145194)		hypothetical protein		K:COG1396					1:132:144877		1:3584:3869912		1:3367:3671102
PAEM_00133	1	145466..145816		hypothetical protein		S:ENOG411295X					1:133:145466		1:3583:3869281		1:3366:3670469
PAEM_00134	1	146158..146943		hypothetical protein		S:COG5419					1:134:146158		1:3582:3868165		1:3365:3669348
PAEM_00135	1	147027..147308		hypothetical protein		K:ENOG4111UXI					1:135:147027		1:3581:3867769		1:3364:3668952
PAEM_00136	1	147335..148165		hypothetical protein		L:COG5534					1:136:147335		1:3580:3866897		1:3363:3668068
PAEM_00137	1	148455..149093		Chromosome partitioning protein ParA	ATP-binding; Chromosome partition; Nucleotide-binding.	D:COG1192	224911.5.peg.39	Cell Division and Cell Cycle null Two_cell_division_clusters_relating_to_chromosome_partitioning Chromosome (plasmid) partitioning protein ParA	K03496	Involved in chromosome partition. Localize to both poles of the predivisional cell following completion of DNA replication. Belongs to the ParA family.	1:137:148455		1:3579:3866005	6:22:11640	1:3362:3667188
PAEM_00138	1	149090..149341		hypothetical protein		S:ENOG411234G					1:138:149090		1:3578:3865724		1:3361:3666937
PAEM_00139	1	149338..149862		hypothetical protein		S:ENOG41106SN					1:139:149338		1:3577:3865182		1:3360:3666395
PAEM_00140	1	149859..150422		hypothetical protein		U:COG4959					1:140:149859		1:3576:3864574		1:3359:3665799
PAEM_00141	1	150739..151779		Conjugal transfer protein TrbG	Conjugation; Plasmid; Signal.	U:COG3504	513053.3.peg.4454	Virulence Type III, Type IV, Type VI, ESAT secretion systems Type_4_secretion_and_conjugative_transfer Conjugative transfer protein TrbG	K20532	Belongs to the TrbG/VirB9 family.	1:141:150739		1:3546:3833901		1:3330:3636089
PAEM_00142	1	151782..153053		Conjugal transfer protein TrbI	Conjugation; Membrane; Plasmid; Transmembrane; Transmembrane helix.	U:COG2948	535289.3.peg.1356	Virulence Type III, Type IV, Type VI, ESAT secretion systems Type_4_secretion_and_conjugative_transfer Conjugative transfer protein TrbI	K20533	Belongs to the TrbI/VirB10 family.	1:142:151782		1:3545:3832621		1:3329:3634938
PAEM_00143	1	153210..154445		Putative integrase/recombinase	DNA integration; DNA recombination; Plasmid; Transposable element; Viral genome integration; Virus entry into host cell.	S:ENOG410Z9C2			K04763	Belongs to the 'phage' integrase family.	1:143:153210
PAEM_00144	1	154435..155406		Probable tyrosine recombinase XerC-like	Cytoplasm; DNA integration; DNA recombination; DNA-binding.	L:COG4974	156889.10.peg.476	Protein Metabolism Protein degradation Proteasome_bacterial Site-specific tyrosine recombinase	K04763	Site-specific tyrosine recombinase, which acts by catalyzing the cutting and rejoining of the recombining DNA molecules; Belongs to the 'phage' integrase family. XerC subfamily.	1:144:154435
PAEM_00145	1	155403..156437		Putative integrase/recombinase	DNA integration; DNA recombination; Plasmid; Transposable element; Viral genome integration; Virus entry into host cell.	S:ENOG410XT4G	267608.1.peg.2544	Clustering-based subsystems Putative asociate of RNA polymerase sigma-54 factor rpoN CBSS-316057.3.peg.1308 macromolecule metabolism	K04763	Seems to be non-functional. Belongs to the 'phage' integrase family.	1:145:155403
PAEM_00146	1	156548..156796	panC	Pantoate--beta-alanine ligase (AMP-forming)		S:COG5639			K01918	KEGG: zmo:ZMO1971 pantoate--beta-alanine ligase	1:146:156548		1:3544:3832400		1:3327:3634565
PAEM_00147	1	c(157173..157385)		hypothetical protein		S:ENOG41129WA					1:147:157173	1:205:229865	1:267:297397	8:42:6135	1:4440:4797347
PAEM_00148	1	157601..158182		hypothetical protein		S:COG3545			K07002		1:148:157601	1:206:230293	1:268:297822	8:41:5361	1:2970:3279622
PAEM_00149	1	158293..159957	mdcA	Acetyl-S-ACP:malonate ACP transferase	Cytoplasm; Transferase.	S:ENOG410XP3G	350703.3.peg.2075	Carbohydrates Organic acids Malonate_decarboxylase Malonate decarboxylase alpha subunit	K13929	Alpha subunit of the biotin-dependent and biotin- independent malonate decarboxylase multienzyme complex (EC 4.1.1.88 and EC 4.1.1.89). Acts as an acyl-carrier protein (ACP) transferase component. This first step in malonate decarboxylation involves the exchange of an acetyl thioester residue bound to the activated ACP subunit for a malonyl thioester residue. Has a weak activity with acetyl-CoA a…	1:149:158293	1:207:230985	1:275:305097		1:940:974850
PAEM_00150	1	159957..160838	mdcB	Triphosphoribosyl-dephospho-CoA synthase	ATP-binding; Nucleotide-binding; Transferase.	H:COG1767	350703.3.peg.2076	Carbohydrates Organic acids Malonate_decarboxylase Triphosphoribosyl-dephospho-CoA synthetase (EC 2.7.8.25)	K13930	Involved in the formation of 2-(5''-phosphoribosyl)-3'- dephosphocoenzyme-A, the prosthetic group of the acyl-carrier protein of the malonate decarboxylase; Belongs to the CitG/MdcB family.; KEGG: pae:PA0209 triphosphoribosyl-dephospho-CoA synthase	1:150:159957	1:208:232649	1:276:306761		1:941:976511
PAEM_00151	1	160840..161139		Malonate decarboxylase acyl carrier protein	Cytoplasm; Phosphoprotein.	I:ENOG41123U5	546231.4.peg.2930	Carbohydrates Organic acids Malonate_decarboxylase Malonate decarboxylase delta subunit	K13931	Subunit of malonate decarboxylase, it is an acyl carrier protein to which acetyl and malonyl thioester residues are bound via a 2'-(5''-phosphoribosyl)-3'-dephospho-CoA prosthetic group and turn over during the catalytic mechanism; Belongs to the MdcC family.	1:151:160840	1:209:233532	1:277:307644		1:942:977392
PAEM_00152	1	161132..161995	mdcD	Malonyl-S-ACP decarboxylase	ATP-binding; Cytoplasm; Fatty acid biosynthesis; Fatty acid metabolism; Ligase; Lipid biosynthesis; Lipid metabolism; Metal-binding; Nucleotide-binding; Zinc; Zinc-finger.	I:COG0777	350703.3.peg.2078	Carbohydrates Organic acids Malonate_decarboxylase Malonate decarboxylase beta subunit	K13932	Component of the acetyl coenzyme A carboxylase (ACC) complex. Biotin carboxylase (BC) catalyzes the carboxylation of biotin on its carrier protein (BCCP) and then the CO(2) group is transferred by the transcarboxylase to acetyl-CoA to form malonyl- CoA; Belongs to the AccD/PCCB family.; KEGG: pae:PA0211 malonate decarboxylase beta subunit	1:152:161132	1:210:233824	1:278:307936		1:943:977684
PAEM_00153	1	161992..162798	mdcE	Malonyl-S-ACP decarboxylase	Cytoplasm; Transferase.	Q:ENOG410Y0I2	350703.3.peg.2079	Carbohydrates Organic acids Malonate_decarboxylase Malonate decarboxylase gamma subunit	K13933	Gamma subunit of the biotin-dependent malonate decarboxylase multienzyme complex (EC 4.1.1.89). The two subunits MADC and MADD are required for the transfer of the malonate carboxy group from the acyl-carrier protein (ACP) to the prosthetic group of the biotin carrier MADF. Required for the regeneration of ACP. Contains 1 carboxyltransferase domain.; KEGG: pae:PA0212 malonate decarboxylase gamma …	1:153:161992	1:211:234684	1:279:308796		1:944:978532
PAEM_00154	1	162814..163506	mdcG	Malonate decarboxylase holo-[acyl-carrier protein] synthase	Nucleotidyltransferase; Transferase.	M:ENOG4111V8X	208964.1.peg.214	Carbohydrates Organic acids Malonate_decarboxylase Phosphoribosyl-dephospho-CoA transferase (EC 2.7.7.-)	K13934	Transfers 2'-(5-triphosphoribosyl)-3'-dephosphocoenzyme- A to the apo-[acyl-carrier-protein] of the malonate decarboxylase to yield holo-[acyl-carrier-protein]; Belongs to the MdcG family.; KEGG: pae:PA0213 phosphoribosyl-dephospho-CoA transferase	1:154:162814	1:212:235506	1:280:309618		1:945:979362
PAEM_00155	1	163503..164435	mdcH	[Acyl-carrier-protein] S-malonyltransferase	Acyltransferase; Fatty acid biosynthesis; Fatty acid metabolism; Lipid biosynthesis; Lipid metabolism; Transferase.	I:COG0331	350703.3.peg.2081	Carbohydrates Organic acids Malonate_decarboxylase Malonyl CoA acyl carrier protein transacylase (EC 2.3.1.39)	K13935	Belongs to the FabD family.; KEGG: smaf:D781_3737 malonate decarboxylase epsilon subunit	1:155:163503	1:213:236195	1:281:310307	19:3538:627158	1:946:979997
PAEM_00156	1	164492..164896		hypothetical protein		P:ENOG4111UHI	546231.4.peg.2935	Carbohydrates Organic acids Malonate_decarboxylase Malonate transporter, MadL subunit			1:156:164492	1:214:237184	1:282:311295		1:947:980985
PAEM_00157	1	164902..165666		hypothetical protein		P:ENOG410XPMB	322710.5.peg.970	Carbohydrates Organic acids Malonate_decarboxylase Malonate transporter, MadM subunit			1:157:164902	1:215:237594	1:283:311705		1:948:981416
PAEM_00158	1	c(165751..166680)		Malonate utilization transcriptional regulator	DNA-binding; Transcription; Transcription regulation.	K:ENOG410Y32P	546231.4.peg.2937	Carbohydrates Organic acids Malonate_decarboxylase Malonate utilization transcriptional regulator	K13928	Transcriptional regulator of the mau genes for malonate utilization. Contains 1 HTH lysR-type DNA-binding domain.	1:158:165751	1:216:238443	1:284:312580		1:950:984269
PAEM_00159	1	c(167027..167947)		HTH-type transcriptional regulator BsdA	Activator; DNA-binding; Transcription; Transcription regulation.	K:ENOG410XP61	381754.5.peg.278	Regulation and Cell signaling null DNA-binding_regulatory_proteins,_strays Cys regulon transcriptional activator CysB	K17737	Could be a positive regulator of bsdBCD expression in response to salicylic acid; Contains 1 HTH lysR-type DNA-binding domain.	1:159:167027	1:217:239719	1:286:314318	15:2215:27256	1:4848:5251160
PAEM_00160	1	168298..169788	puuC,aldH	4-(gamma-glutamylamino)butanal dehydrogenase	NAD; Oxidoreductase.	C:COG1012	350703.3.peg.2086	Carbohydrates Central carbohydrate metabolism Methylglyoxal_Metabolism Aldehyde dehydrogenase (EC 1.2.1.3)	K09472	Belongs to the aldehyde dehydrogenase family.; KEGG: sfo:Z042_08750 4-(gamma-glutamylamino)butanal dehydrogenase	1:160:168298	1:218:240990	1:287:315589	15:2213:24624	1:4517:4868546
PAEM_00161	1	169846..171279		hypothetical protein		E:ENOG410XT7D	384676.6.peg.2489	Carbohydrates Central carbohydrate metabolism Pyruvate_Alanine_Serine_Interconversions D-serine/D-alanine/glycine transporter	K03294		1:161:169846	1:219:242538	1:288:317137	17:2513:148459
PAEM_00162	1	171310..172692	spuC	Putrescine--pyruvate transaminase	Aminotransferase; Biotin biosynthesis; Cytoplasm; Pyridoxal phosphate; S-adenosyl-L-methionine; Transferase.	E:COG0161	350703.3.peg.2088	Cofactors, Vitamins, Prosthetic Groups, Pigments Biotin Biotin_biosynthesis Adenosylmethionine-8-amino-7-oxononanoate aminotransferase (EC 2.6.1.62)	K12256	Catalyzes the transfer of the alpha-amino group from S- adenosyl-L-methionine (SAM) to 7-keto-8-aminopelargonic acid (KAPA) to form 7,8-diaminopelargonic acid (DAPA). It is the only animotransferase known to utilize SAM as an amino donor; Belongs to the class-III pyridoxal-phosphate-dependent aminotransferase family. BioA subfamily.; KEGG: ppu:PP_5182 putrescine---pyruvate transaminase	1:162:171310	1:220:244002	1:289:318601	15:2212:23192	1:4593:4944456
PAEM_00163	1	172856..173914		hypothetical protein		E:COG0687	388272.4.peg.233	Amino Acids and Derivatives Arginine; urea cycle, polyamines Polyamine_Metabolism ABC transporter, periplasmic spermidine putrescine-binding protein PotD (TC 3.A.1.11.1)	K02055		1:163:172856	1:221:245548	1:290:320147	15:2211:21975
PAEM_00164	1	c(173991..174872)	dapA	4-hydroxy-tetrahydrodipicolinate synthase	Lyase.	E:COG0329	388272.4.peg.234	Amino Acids and Derivatives Lysine, threonine, methionine, and cysteine Lysine_Biosynthesis_DAP_Pathway Dihydrodipicolinate synthase (EC 4.2.1.52)	K01714	Belongs to the DapA family.; KEGG: pae:PA0223 4-hydroxy-tetrahydrodipicolinate synthase	1:164:173991	1:222:246684	1:291:321283	15:2265:85521	1:3301:3609761
PAEM_00165	1	c(174932..175714)	fucA	L-fuculose-phosphate aldolase	Antibiotic biosynthesis; Lyase.	G:COG0235	583358.4.peg.1741	Carbohydrates Monosaccharides L-ascorbate_utilization_(and_related_gene_clusters) L-ribulose-5-phosphate 4-epimerase (EC 5.1.3.4)	K01628	May mediate the 2 consecutive oxidative decarboxylation steps in the biosynthesis of the prenylated hydroxybenzoic acid moiety of novobiocin, an aminocoumarin family antibiotic that targets bacterial DNA gyrases. Belongs to the aldolase class II family.; KEGG: pap:PSPA7_0310 L-fuculose-phosphate aldolase	1:165:174932	1:223:247625	1:292:322224	15:2264:84688
PAEM_00166	1	175869..176408		hypothetical protein		K:COG1396	320374.4.peg.4361	Virulence, Disease and Defense Resistance to antibiotics and toxic compounds Cobalt-zinc-cadmium_resistance Transcriptional regulator, MerR family	K07729		1:166:175869	1:224:248562	1:293:323160	15:2263:83987
PAEM_00167	1	176559..177410	gctA	Glutaconate CoA-transferase	Aromatic hydrocarbons catabolism; Transferase.	I:COG1788	546231.4.peg.3678	Metabolism of Aromatic Compounds Peripheral pathways for catabolism of aromatic compounds Chloroaromatic_degradation_pathway 3-oxoadipate CoA-transferase subunit A (EC 2.8.3.6)	K01039	Catalyzes the CoA transfer from succinate to 3- oxoadipate (beta-ketoadipate). Belongs to the 3-oxoacid CoA-transferase subunit A family.; KEGG: xve:BJD12_14555 glutaconate CoA-transferase, subunit A	1:167:176559	1:225:249252	1:294:323928	11:1295:379135	1:3579:3867650
PAEM_00168	1	177407..178189	gctB	Glutaconate CoA-transferase	Aromatic hydrocarbons catabolism; Transferase.	I:COG2057	350703.3.peg.2094	Metabolism of Aromatic Compounds Peripheral pathways for catabolism of aromatic compounds Chloroaromatic_degradation_pathway 3-oxoadipate CoA-transferase subunit B (EC 2.8.3.6)	K01040	Belongs to the 3-oxoacid CoA-transferase subunit B family.; KEGG: pae:PA0227 glutaconate CoA-transferase, subunit B	1:168:177407	1:226:250100	1:295:324776	11:1296:379998	1:3578:3866871
PAEM_00169	1	178186..179391	fadA,fadI	Acetyl-CoA C-acyltransferase	Acyltransferase; Aromatic hydrocarbons catabolism; Transferase.	I:COG0183	546231.4.peg.3676	Metabolism of Aromatic Compounds Peripheral pathways for catabolism of aromatic compounds Chloroaromatic_degradation_pathway Beta-ketoadipyl CoA thiolase (EC 2.3.1.-)	K00632	Catalyzes thiolytic cleavage of beta-ketoadipyl-CoA to succinyl-CoA and acetyl-CoA; Belongs to the thiolase family.; KEGG: plu:plu0146 acetyl-CoA acyltransferase	1:169:178186	1:227:250879	1:296:325555	11:1297:380777	1:3577:3865669
PAEM_00170	1	179541..180839		Alpha-ketoglutarate permease	Cell inner membrane; Cell membrane; Membrane; Symport; Transmembrane; Transmembrane helix; Transport.	G:ENOG410XP7I	350703.3.peg.2097	Metabolism of Aromatic Compounds Metabolism of central aromatic intermediates Protocatechuate_branch_of_beta-ketoadipate_pathway dicarboxylic acid transporter PcaT	K02625	Uptake of alpha-ketoglutarate across the boundary membrane with the concomitant import of a cation (symport system); Belongs to the major facilitator superfamily. Sugar transporter (TC 2.A.1.1) family.	1:170:179541	1:228:252234	1:297:326913	8:83:52967	1:1688:1794215
PAEM_00171	1	180862..182241	pcaB	3-carboxy-cis,cis-muconate cycloisomerase	Aromatic hydrocarbons catabolism; Cytoplasm; Isomerase.	F:COG0015	350703.3.peg.2098	Metabolism of Aromatic Compounds Metabolism of central aromatic intermediates Protocatechuate_branch_of_beta-ketoadipate_pathway 3-carboxy-cis,cis-muconate cycloisomerase (EC 5.5.1.2)	K01857	Catalyzes an anti cycloisomerization; Belongs to the class-II fumarase/aspartase family.; KEGG: pae:PA0230 3-carboxy-cis,cis-muconate cycloisomerase	1:171:180862	1:229:253555	1:298:328237	10:883:162157	1:3576:3864084
PAEM_00172	1	182256..183047	pcaD	3-oxoadipate enol-lactonase	Aromatic hydrocarbons catabolism; Hydrolase.	S:COG0596	350703.3.peg.2099	Metabolism of Aromatic Compounds Peripheral pathways for catabolism of aromatic compounds Chloroaromatic_degradation_pathway Beta-ketoadipate enol-lactone hydrolase (EC 3.1.1.24)	K01055	KEGG: pae:PA0231 3-oxoadipate enol-lactonase	1:172:182256	1:230:254949	1:299:329631	11:1298:382152	1:3575:3863003
PAEM_00173	1	183058..183459	pcaC	4-carboxymuconolactone decarboxylase	Aromatic hydrocarbons catabolism; Decarboxylase; Lyase.	S:COG0599	640131.3.peg.2754	Metabolism of Aromatic Compounds Metabolism of central aromatic intermediates Protocatechuate_branch_of_beta-ketoadipate_pathway 4-carboxymuconolactone decarboxylase (EC 4.1.1.44)	K01607	KEGG: kpn:KPN_01543 4-carboxymuconolactone decarboxylase	1:173:183058	1:231:255751	1:300:330433	10:884:163580	1:3574:3862449
PAEM_00174	1	183634..184575		HTH-type transcriptional regulator GltC	Activator; Amino-acid biosynthesis; DNA-binding; Glutamate biosynthesis; Repressor; Transcription; Transcription regulation.	K:ENOG410YYHZ	500640.5.peg.4153	Amino Acids and Derivatives Lysine, threonine, methionine, and cysteine Threonine_anaerobic_catabolism_gene_cluster Threonine catabolic operon transcriptional activator TdcA	K17737	Positive regulator of glutamate biosynthesis (gltAB genes). Negatively regulates its own expression; Contains 1 HTH lysR-type DNA-binding domain.	1:174:183634	1:232:256327	1:301:330985	19:3580:670555	1:2436:2655742
PAEM_00175	1	184766..185599		hypothetical protein		S:ENOG410ZEVG					1:175:184766	1:233:257459	1:302:332106
PAEM_00176	2	c(98..1444)		4-hydroxybenzoate transporter PcaK	Cell inner membrane; Cell membrane; Chemotaxis; Membrane; Transmembrane; Transmembrane helix; Transport.	G:COG0477	350703.3.peg.2103	Metabolism of Aromatic Compounds null Gentisare_degradation 4-hydroxybenzoate transporter	K08195	Transports 4-hydroxybenzoate (4-HBA) and protocatechuate across the membrane. Driven by the proton motive force. Functions also as a chemoreceptor, which is required for chemotaxis to aromatic acids (By similarity); Belongs to the major facilitator superfamily. Aromatic acid:H(+) symporter (AAHS) (TC 2.A.1.15) family.	2:176:98	1:234:258835	1:303:333059	14:1950:225810	1:253:253818
PAEM_00177	2	1750..2529		Uncharacterized HTH-type transcriptional regulator YagI	DNA-binding; Transcription; Transcription regulation.	K:COG1414	350703.3.peg.2104	Metabolism of Aromatic Compounds Metabolism of central aromatic intermediates Protocatechuate_branch_of_beta-ketoadipate_pathway Pca regulon regulatory protein PcaR	K13641	Contains 1 HTH iclR-type DNA-binding domain; Contains 1 iclR-ED (iclR effector binding) domain.	2:177:1750	1:235:260487		11:1166:223779	1:2827:3132146
PAEM_00178	2	2772..3815	iolG	Inositol 2-dehydrogenase	NAD; Oxidoreductase.	S:COG0673	234267.9.peg.3495	Carbohydrates Sugar alcohols Inositol_catabolism Myo-inositol 2-dehydrogenase (EC 1.1.1.18)	K00010	Could catalyze the NADH-dependent dehydrogenase reaction involved in rhizopine (L-3-O-methyl-scyllo-inosamine) catabolism. Belongs to the Gfo/Idh/MocA family.; KEGG: bvv:BHK69_06180 myo-inositol 2-dehydrogenase / D-chiro-inositol 1-dehydrogenase	2:178:2772	1:236:261509		11:1167:224785	1:2823:3128419
PAEM_00179	2	3838..4653	HPD,hppD	4-hydroxyphenylpyruvate dioxygenase		G:COG1082	395495.5.peg.839	Metabolism of Aromatic Compounds Metabolism of central aromatic intermediates Homogentisate_pathway_of_aromatic_compound_degradation 4-hydroxyphenylpyruvate dioxygenase (EC 1.13.11.27)	K00457	KEGG: pao:Pat9b_3797 4-hydroxyphenylpyruvate dioxygenase	2:179:3838	1:237:262575		11:1168:225905	1:2822:3127592
PAEM_00180	2	4803..5681		Riboflavin transporter	Cell membrane; Membrane; Repeat; Transmembrane; Transmembrane helix; Transport.	EG:COG0697	391587.3.peg.3269	RNA Metabolism RNA processing and modification Queuosine-Archaeosine_Biosynthesis Permease of the drug/metabolite transporter (DMT) superfamily	K15270	Transports riboflavin into the cell. Can also transport FMN and FAD. Required for normal nodule development during colonization of pea plant roots; Belongs to the drug/metabolite transporter (DMT) superfamily. 10 TMS drug/metabolite exporter (DME) (TC 2.A.7.3) family; Contains 2 EamA domains.	2:180:4803	1:238:263540	1:304:334694	11:1169:226813	1:896:936160
PAEM_00181	2	c(5707..6972)		Porin-like protein GalP	Aromatic hydrocarbons catabolism; Signal; Transport.	M:ENOG4111QDE	350703.3.peg.2108	Metabolism of Aromatic Compounds Metabolism of central aromatic intermediates Protocatechuate_branch_of_beta-ketoadipate_pathway PhaK-like protein	K16517	Probable transporter, possibly involved in the gallate degradation pathway. May play a role in the uptake of low gallate concentrations that may exist in the natural habitats of P.putida (Probable); Belongs to the outer membrane porin (Opr) (TC 1.B.25) family.	2:181:5707	1:239:264444	1:305:335600	11:1165:222105	1:3570:3856901
PAEM_00182	2	c(7038..8363)		Probable galactarate transporter	Cell inner membrane; Cell membrane; Membrane; Transmembrane; Transmembrane helix; Transport.	G:COG0477	350703.3.peg.2110	Carbohydrates Monosaccharides D-Galacturonate_and_D-Glucuronate_Utilization Hexuronate transporter	K08191	Uptake of D-galactarate; Belongs to the major facilitator superfamily. Phthalate permease family.	2:182:7038	1:240:265760	1:306:336916	11:1173:234658	1:4808:5183306
PAEM_00183	2	8909..10813	HPD,hppD	4-hydroxyphenylpyruvate dioxygenase	Dioxygenase; Iron; Metal-binding; Oxidoreductase; Phenylalanine catabolism; Tyrosine catabolism.	E:COG3185|G:COG1082	546231.4.peg.3935	Metabolism of Aromatic Compounds Metabolism of central aromatic intermediates Homogentisate_pathway_of_aromatic_compound_degradation 4-hydroxyphenylpyruvate dioxygenase (EC 1.13.11.27)	K00457	Belongs to the 4HPPD family.; KEGG: esa:ESA_01077 4-hydroxyphenylpyruvate dioxygenase	2:183:8909	1:241:267631	1:307:338772	11:1174:236569	1:3569:3854565
PAEM_00184	2	10906..11574		HTH-type transcriptional repressor NicS	Aromatic hydrocarbons catabolism; DNA-binding; Repressor; Transcription; Transcription regulation.	K:COG1309	349966.3.peg.2414	Membrane Transport ABC transporters ATP-dependent_efflux_pump_transporter_Ybh Transcriptional regulator YbiH, TetR family	K09017	Transcriptional repressor for the nicAB operon, encoding the upper aerobic nicotinate degradation pathway. Acts under non- induced conditions: repression of the nicAB operon becomes alleviated in presence of either nicotinate or 6-hydroxynicotinate (6HNA); Contains 1 HTH tetR-type DNA-binding domain.	2:184:10906	1:242:269628	1:308:340769	11:1175:238589	1:3568:3853807
PAEM_00185	2	c(11614..12468)	aroE	Shikimate dehydrogenase	Amino-acid biosynthesis; Aromatic amino acid biosynthesis; NAD; Oxidoreductase.	E:COG0169	350703.3.peg.2113	Amino Acids and Derivatives Aromatic amino acids and derivatives Chorismate_Synthesis Quinate/shikimate 5-dehydrogenase I delta (EC 1.1.1.25)	K00014	Involved in the biosynthesis of the chorismate, which leads to the biosynthesis of aromatic amino acids, and plays a key role in the quinate degradation pathway. Catalyzes the NAD(+)- dependent oxidation of both quinate and shikimate to 3- dehydroquinate and 3-dehydroshikimate, respectively; Belongs to the shikimate dehydrogenase family.; KEGG: pae:PA0244 shikimate dehydrogenase	2:185:11614	1:243:270336	1:309:341502	11:1182:245826	1:3567:3852835
PAEM_00186	2	c(12465..12911)	aroQ,qutE	3-dehydroquinate dehydratase	Lyase; Quinate metabolism.	E:COG0757	520460.3.peg.2499	Metabolism of Aromatic Compounds Peripheral pathways for catabolism of aromatic compounds Quinate_degradation 3-dehydroquinate dehydratase II (EC 4.2.1.10)	K03786	Is involved in the catabolism of quinate. Allows the utilization of quinate as carbon source via the beta-ketoadipate pathway; Belongs to the type-II 3-dehydroquinase family.; KEGG: pae:PA0245 3-dehydroquinate dehydratase II	2:186:12465	1:244:271187	1:310:342353	11:1183:246695	1:3566:3852387
PAEM_00187	2	c(13028..14533)		Uncharacterized transporter	Membrane; Transmembrane; Transmembrane helix.	P:ENOG410XNN3	521098.4.peg.1902	Virulence, Disease and Defense Resistance to antibiotics and toxic compounds Multidrug_Resistance_Operon_mdtRP_of_Bacillus Multidrug efflux transporter MdtP	K07552	Belongs to the major facilitator superfamily. TCR/Tet family.	2:187:13028	1:245:271750	1:311:342916	8:84:54322	1:3743:4046735
PAEM_00188	2	c(14708..15892)	pobA	4-hydroxybenzoate 3-monooxygenase	Aromatic hydrocarbons catabolism; FAD; Flavoprotein; Monooxygenase; NADP; Oxidoreductase.	CH:COG0654	400667.7.peg.1384	Metabolism of Aromatic Compounds Peripheral pathways for catabolism of aromatic compounds p-Hydroxybenzoate_degradation P-hydroxybenzoate hydroxylase (EC 1.14.13.2)	K00481	KEGG: efe:EFER_4403 p-hydroxybenzoate 3-monooxygenase	2:188:14708	1:246:273430	1:312:344581	21:4062:97989	1:1327:1420146
PAEM_00189	2	16070..16936		Arabinose operon regulatory protein	Activator; Arabinose catabolism; Carbohydrate metabolism; Cytoplasm; DNA-binding; Repressor; Transcription; Transcription regulation.	K:COG2207	513053.3.peg.883	Metabolism of Aromatic Compounds Metabolism of central aromatic intermediates 4-Hydroxyphenylacetic_acid_catabolic_pathway Transcriptional activator of 4-hydroxyphenylacetate 3-monooxygenase operon, XylS/AraC family	K18954	This protein controls the expression of at least six genes that are involved in the transport and catabolism of L- arabinose. It regulates initiation of transcription of the araBAD operon and it also controls its own synthesis. The L-arabinose operon displays both positive and negative regulation through AraC. Contains 1 HTH araC/xylS-type DNA-binding domain.	2:189:16070	1:247:274792	1:313:345943	21:4063:99378	1:1328:1421498
PAEM_00190	2	c(16933..17379)	yjaB	Uncharacterized N-acetyltransferase YjaB	Acyltransferase; Transferase.	K:COG0454	226185.9.peg.2241	DNA Metabolism DNA repair DNA_Repair_Base_Excision DNA-3-methyladenine glycosylase (EC 3.2.2.20)	K03827	Belongs to the acetyltransferase family; Contains 1 N-acetyltransferase domain.; KEGG: psg:G655_01235 putative acetyltransferase; Transferring groups other than amino-acyl groups	2:190:16933	1:248:275655	1:314:346806
PAEM_00191	2	c(17457..17891)		uncharacterized protein	CBS domain; Repeat.	S:COG0517	535289.3.peg.2356	Nucleosides and Nucleotides Purines Purine_conversions Inosine-5'-monophosphate dehydrogenase (EC 1.1.1.205)	K07182	Contains 2 CBS domains.	2:191:17457	1:249:276179	1:315:347344	8:112:83822
PAEM_00192	2	c(18056..18697)		hypothetical protein		S:ENOG410XX54					2:192:18056	1:250:276768	1:316:347920
PAEM_00193	2	c(18965..19219)		hypothetical protein							2:193:18965	1:251:277674
PAEM_00194	2	c(19344..19808)		hypothetical protein		K:COG1846	41514.4.peg.1389	Virulence, Disease and Defense Resistance to antibiotics and toxic compounds Multiple_Antibiotic_Resistance_MAR_locus Multiple antibiotic resistance protein MarR	K03712		2:194:19344	1:252:278053	1:317:349039
PAEM_00195	2	c(19861..21351)	ubiD	4-hydroxy-3-polyprenylbenzoate decarboxylase	Aromatic hydrocarbons catabolism; Decarboxylase; Lyase; Manganese; Metal-binding.	H:COG0043	564419.3.peg.92	Cofactors, Vitamins, Prosthetic Groups, Pigments Quinone cofactors Ubiquinone_Biosynthesis 3-polyprenyl-4-hydroxybenzoate carboxy-lyase (EC 4.1.1.-)	K03182	Catalyzes the reversible decarboxylation of aromatic carboxylic acids (Probable). Attenuates the virulence of P.aeruginosa in a Drosophila model when overexpressed (PubMed:18591226); Belongs to the UbiD family. UbiD-like/FDC subfamily.; KEGG: pae:PA0254 4-hydroxy-3-polyprenylbenzoate decarboxylase	2:195:19861	1:253:278570	1:318:349541	34:5320:8360	1:4457:4813754
PAEM_00196	2	c(21485..22186)		UPF0700 transmembrane protein	Cell membrane; Membrane; Plasmid; Transmembrane; Transmembrane helix.	S:COG3619				Belongs to the UPF0700 family.	2:196:21485	1:254:280194	1:319:351163	17:2721:355831
PAEM_00197	2	c(22335..23267)		hypothetical protein							2:197:22335	1:255:281044
PAEM_00198	2	c(23530..23733)		hypothetical protein		L:COG2801			K07497		2:198:23530		1:4745:5103469
PAEM_00199	2	c(24347..24532)		hypothetical protein		L:COG2801			K07497		2:199:24347		1:5048:5412527
PAEM_00200	2	c(24712..26298)		hypothetical protein		S:ENOG4110CKH					2:200:24712		1:1195:1265739
PAEM_00201	2	c(26298..28454)		hypothetical protein		S:ENOG410XRMV	546231.4.peg.1	Fatty Acids, Lipids, and Isoprenoids Fatty acids Phospholipid_and_Fatty_acid_biosynthesis_related_cluster FIG027190: Putative transmembrane protein			2:201:26298		1:1194:1263589
PAEM_00202	2	c(28451..28948)		hypothetical protein							2:202:28451		1:1193:1263095
PAEM_00203	2	c(28952..29788)		hypothetical protein		S:COG3501|S:COG4253	350703.3.peg.2129	Membrane Transport Protein secretion system, Type VI Type_VI_secretion_systems VgrG protein	K11904		2:203:28952	1:3554:3866896	1:1192:1260032
PAEM_00205	3	1892..3343	gabD	Succinate-semialdehyde dehydrogenase (NAD(P)(+))	NAD; NADP; Oxidoreductase.	C:COG1012	350703.3.peg.2131	Amino Acids and Derivatives Lysine, threonine, methionine, and cysteine Lysine_degradation Glutarate-semialdehyde dehydrogenase (EC 1.2.1.20)	K00135	Catalyzes the conversion of 5-oxopentanoate (glutarate semialdehyde) to glutarate; Belongs to the aldehyde dehydrogenase family.; KEGG: pae:PA0265 succinate-semialdehyde dehydrogenase / glutarate-semialdehyde dehydrogenase	3:205:1892	1:260:290410	1:321:352935	8:125:96724	1:4615:4969426
PAEM_00206	3	3588..4868	davT,gabT	5-aminovalerate transaminase	Aminotransferase; Pyridoxal phosphate; Transferase.	E:COG0160	573066.3.peg.923	Amino Acids and Derivatives Arginine; urea cycle, polyamines Putrescine_utilization_pathways Gamma-aminobutyrate:alpha-ketoglutarate aminotransferase (EC 2.6.1.19)	K14268	Catalyzes the conversion of 5-aminovalerate to 5- oxopentanoate; Belongs to the class-III pyridoxal-phosphate-dependent aminotransferase family.; KEGG: pae:PA0266 5-aminovalerate/4-aminobutyrate aminotransferase	3:206:3588	1:261:292106	1:322:354631	8:126:98372	1:4385:4737299
PAEM_00207	3	5194..6393	prkC,stkP	Non-specific serine/threonine protein kinase	Acetylation; Chemotaxis; Cytoplasm; Flagellar rotation; Magnesium; Metal-binding; Phosphoprotein; Two-component regulatory system.	T:COG0784|T:COG1639	224911.5.peg.7698	Motility and Chemotaxis null Bacterial_Chemotaxis Chemotaxis regulator - transmits chemoreceptor signals to flagelllar motor components CheY	K12132	Involved in the transmission of sensory signals from the chemoreceptors to the flagellar motors. In its active (phosphorylated or acetylated) form, CheY exhibits enhanced binding to a switch component, FliM, at the flagellar motor which induces a change from counterclockwise to clockwise flagellar rotation (By similarity); Contains 1 response regulatory domain.; KEGG: ccro:CMC5_084120 eukaryotic-…	3:207:5194	1:262:293712	1:323:356225	8:127:99825	1:2614:2875367
PAEM_00208	3	c(6564..7985)		HTH-type transcriptional regulator TauR	Activator; Aminotransferase; DNA-binding; Pyridoxal phosphate; Transcription; Transcription regulation; Transferase.	K:COG1167	350703.3.peg.2135	Amino Acids and Derivatives Lysine, threonine, methionine, and cysteine Threonine_and_Homoserine_Biosynthesis Aspartate aminotransferase (EC 2.6.1.1)	K00375	Transcriptional activator, which is essential for taurine-dependent expression of the tpa-tauR-xsc operon. Acts by binding to direct repeats in the promoter region; In the C-terminal sectio; belongs to the class-I pyridoxal-phosphate-dependent aminotransferase family; Contains 1 HTH gntR-type DNA-binding domain.	3:208:6564	1:263:295082	1:324:357659	31:5282:26520
PAEM_00209	3	8112..8549		uncharacterized protein		S:COG2128					3:209:8112	1:264:296630	1:325:359216	28:5096:97759
PAEM_00210	3	8561..8968		hypothetical protein		S:COG1917					3:210:8561	1:265:297079	1:326:359665
PAEM_00211	3	9002..9286		hypothetical protein		S:COG1359					3:211:9002	1:266:297520	1:327:360101
PAEM_00212	3	c(9283..10215)		Uncharacterized HTH-type transcriptional regulator YbdO	DNA-binding; Transcription; Transcription regulation.	K:COG0583	546231.4.peg.3999	Virulence, Disease and Defense Resistance to antibiotics and toxic compounds MexE-MexF-OprN_Multidrug_Efflux_System Transcriptional regulator MexT	K18297	Contains 1 HTH lysR-type DNA-binding domain.	3:212:9283	1:267:297801	1:2586:2697853	17:2653:291001	1:3160:3460665
PAEM_00213	3	c(10265..11479)		2-nitroimidazole transporter	Antibiotic resistance; Cell inner membrane; Cell membrane; Membrane; Transmembrane; Transmembrane helix; Transport.	G:COG2807	350703.3.peg.3884	Nitrogen Metabolism null Cyanate_hydrolysis Cyanate transport protein CynX	K03449	Involved in efflux of 2-nitroimidazole; Belongs to the major facilitator superfamily. Cyanate porter (TC 2.A.1.17) family.	3:213:10265	1:268:298783	1:2638:2761310	14:1755:13684
PAEM_00214	3	c(11642..12412)		hypothetical protein							3:214:11642	1:269:300160	1:328:360503	9:496:93046
PAEM_00215	3	c(12521..13207)		hypothetical protein		T:COG0664	350703.3.peg.3886	Stress Response Oxidative stress Oxidative_stress Transcriptional regulator, Crp/Fnr family	K10914		3:215:12521	1:270:301039	1:329:361384	9:497:94043
PAEM_00216	3	13283..13798		hypothetical protein		S:COG4539					3:216:13283	1:271:301801	1:330:362146	9:498:94814
PAEM_00217	3	c(13838..14596)	K07387	Uncharacterized metalloprotease YcaL	Hydrolase; Metal-binding; Metalloprotease; Protease; Zinc.	O:COG0501			K07387	Belongs to the peptidase M48B family.; KEGG: pau:PA14_03610 putative metalloprotease; Metalloendopeptidases	3:217:13838	1:272:302356	1:331:362701
PAEM_00218	3	c(14768..15520)		hypothetical protein		S:COG0730			K07090		3:218:14768	1:273:303286	1:332:363620
PAEM_00219	3	15614..16312		Uncharacterized HTH-type transcriptional regulator YdfF	DNA-binding; Repressor; Transcription; Transcription regulation.	K:COG0640				Contains 1 HTH arsR-type DNA-binding domain.	3:219:15614	1:274:304132	1:349:376066
PAEM_00220	3	c(16326..17315)	cysA	Sulfate-transporting ATPase	Amino-acid transport; ATP-binding; Nucleotide-binding; Transport.	V:COG1131	511693.5.peg.2441	Stress Response Detoxification Uptake_of_selenate_and_selenite Sulfate and thiosulfate import ATP-binding protein CysA (EC 3.6.3.25)	K02045	Part of a binding-protein-dependent transport system for L-amino acids, affects the uptake as well as the efflux of these amino acids. Probably responsible for energy coupling to the transport system. Belongs to the ABC transporter superfamily; Contains 1 ABC transporter domain.; KEGG: eco:b2422 sulfate transport system ATP-binding protein	3:220:16326	1:275:304844	1:350:376778	9:502:97465	1:2975:3283590
PAEM_00221	3	c(17319..18188)		Probable sulfate transport system permease protein cysT	Chloroplast; Membrane; Plastid; RNA editing; Sulfate transport; Transmembrane; Transmembrane helix; Transport.	P:COG4208	350703.3.peg.3892	Sulfur Metabolism Inorganic sulfur assimilation Inorganic_Sulfur_Assimilation Sulfate transport system permease protein CysW	K02047	Part of the ABC transporter complex cysAWTP (TC 3.A.1.6.1) involved in sulfate/thiosulfate import. Probably responsible for the translocation of the substrate across the membrane (By similarity); Belongs to the binding-protein-dependent transport system permease family. CysTW subfamily; Contains 1 ABC transmembrane type-1 domain.	3:221:17319	1:276:305837	1:351:377771	9:503:98465	1:2974:3282714
PAEM_00222	3	c(18199..19017)		Sulfate transport system permease protein	Cell inner membrane; Cell membrane; Membrane; Sulfate transport; Transmembrane; Transmembrane helix; Transport.	P:COG0555	546231.4.peg.5021	Sulfur Metabolism Inorganic sulfur assimilation Inorganic_Sulfur_Assimilation Sulfate transport system permease protein CysT	K02046	Part of the ABC transporter complex CysAWTP (TC 3.A.1.6.1) involved in sulfate/thiosulfate import. Probably responsible for the translocation of the substrate across the membrane. Belongs to the binding-protein-dependent transport system permease family. CysTW subfamily; Contains 1 ABC transmembrane type-1 domain.	3:222:18199	1:277:306717	1:352:378648	9:504:99348	1:2973:3281885
PAEM_00223	3	c(19179..20177)		Sulfate-binding protein	Periplasm; Signal; Sulfate transport; Transport.	P:COG1613	322710.5.peg.2998	Sulfur Metabolism Inorganic sulfur assimilation Inorganic_Sulfur_Assimilation Sulfate and thiosulfate binding protein CysP	K02048	This protein specifically binds sulfate and is involved in its transmembrane transport. Belongs to the prokaryotic sulfate-binding protein family.	3:223:19179	1:278:307697	1:353:379624	9:505:100293	1:2972:3280803
PAEM_00224	3	c(20354..20536)		hypothetical protein		S:COG5583					3:224:20354	1:279:308872	1:354:380798	9:506:101450	1:2971:3280443
PAEM_00225	3	c(20700..22982)	uhpB	Histidine kinase	Activator; Transcription; Transcription regulation.	T:COG2202|T:COG2200|T:COG2199	439483.4.peg.2778	Stress Response null Bacterial_hemoglobins diguanylate cyclase/phosphodiesterase (GGDEF & EAL domains) with PAS/PAC sensor(s)	K07675	Involved in activating bop (bacterioopsin) and brp gene expression at low-oxygen tension, which naturally occurs in stationary phase; Contains 1 GAF domain; Contains 1 PAC (PAS-associated C-terminal) domain; Contains 1 PAS (PER-ARNT-SIM) domain; Contains 1 response regulatory domain.; KEGG: ome:OLMES_5411 two-component system, NarL family, sensor histidine kinase UhpB	3:225:20700	1:280:309218	1:355:381137	9:507:101764	1:4613:4966599
PAEM_00226	3	23154..24332	SCD,desC	Stearoyl-CoA 9-desaturase		I:COG1398			K00507	KEGG: beba:BWI17_00360 stearoyl-CoA desaturase (Delta-9 desaturase)	3:226:23154	1:281:311672	1:356:383592	9:508:104212	1:4602:4954569
PAEM_00227	3	24563..25948		Sodium-dependent multivitamin transporter	Biotin; Glycoprotein; Ion transport; Membrane; Polymorphism; Sodium; Sodium transport; Symport; Transmembrane; Transmembrane helix; Transport.	E:COG0591	312284.4.peg.308	Amino Acids and Derivatives Proline and 4-hydroxyproline Proline,_4-hydroxyproline_uptake_and_utilization Proline/sodium symporter PutP (TC 2.A.21.2.1)	K03307	Transports pantothenate, biotin and lipoate in the presence of sodium. Belongs to the sodium:solute symporter (SSF) (TC 2.A.21) family.	3:227:24563	1:282:313079	1:357:384999
PAEM_00228	3	26004..26960	gpuA	Guanidinopropionase	Hydrolase; Manganese; Metal-binding.	E:COG0010	350703.3.peg.3899	Amino Acids and Derivatives Arginine; urea cycle, polyamines Arginine_and_Ornithine_Degradation Agmatinase (EC 3.5.3.11)	K18459	Catalyzes the hydrolysis of 3-guanidinopropanoate to beta-alanine and urea. Possesses low activity against 4- guanidinobutanoate. Has no activity against arginine and agmatine; Belongs to the arginase family. Agmatinase subfamily.; KEGG: pae:PA0288 guanidinopropionase	3:228:26004	1:283:314520	1:358:386439	17:2571:208209
PAEM_00229	3	27013..27975		HTH-type transcriptional activator BauR	Activator; DNA-binding; Transcription; Transcription regulation.	K:COG0583	208964.1.peg.290	Regulation and Cell signaling null DNA-binding_regulatory_proteins,_strays Transcriptional activator GpuR	K21699	Involved in the degradation of beta-alanine. BauR activates the transcription of the bauABCD operon; Contains 1 HTH lysR-type DNA-binding domain.	3:229:27013	1:284:315529	1:359:387462	26:4996:66943	1:1954:2073751
PAEM_00230	3	28088..29059	rsbU_P	Phosphoserine phosphatase		T:COG2202|T:COG2199	118168.3.peg.5236	Stress Response null Bacterial_hemoglobins diguanylate cyclase/phosphodiesterase (GGDEF & EAL domains) with PAS/PAC sensor(s)	K07315	Contains 1 EAL domain; Contains 1 GGDEF domain.; KEGG: gwc:GWCH70_0370 phosphoserine phosphatase RsbU/P	3:230:28088	1:285:316604	1:360:388525	9:509:105521	1:2130:2273244
PAEM_00231	3	29672..31054	oprD	Porin-like protein NicP	Aromatic hydrocarbons catabolism; Signal; Transport.	M:ENOG410XSR4	693985.5.peg.204	Amino Acids and Derivatives Lysine, threonine, methionine, and cysteine Lysine_degradation Outer membrane porin, OprD family	K18093	Probable transporter, possibly involved in the aerobic nicotinate degradation pathway; Belongs to the outer membrane porin (Opr) (TC 1.B.25) family.; KEGG: pcz:PCL1606_26130 imipenem/basic amino acid-specific outer membrane pore; Serine endopeptidases	3:231:29672	1:286:318188	1:361:390109	9:510:107082	1:2967:3275805
PAEM_00232	3	c(31189..32295)	aguA	Agmatine deiminase	Hydrolase; Polyamine biosynthesis.	E:COG2957	350703.3.peg.3903	Amino Acids and Derivatives Arginine; urea cycle, polyamines Arginine_and_Ornithine_Degradation Agmatine deiminase (EC 3.5.3.12)	K10536	Mediates the hydrolysis of agmatine into N- carbamoylputrescine in the arginine decarboxylase (ADC) pathway of putrescine biosynthesis, a basic polyamine; Belongs to the agmatine deiminase family.; KEGG: pae:PA0292 agmatine deiminase	3:232:31189	1:287:319705	1:362:391582	9:511:108589	1:4598:4950733
PAEM_00233	3	c(32381..33259)	aguB	N-carbamoylputrescine amidase	Hydrolase; Polyamine biosynthesis.	S:COG0388	350703.3.peg.3904	Amino Acids and Derivatives Arginine; urea cycle, polyamines Arginine_and_Ornithine_Degradation N-carbamoylputrescine amidase (3.5.1.53)	K12251	Involved in polyamine biosynthesis; Belongs to the carbon-nitrogen hydrolase superfamily; Contains 1 CN hydrolase domain.; KEGG: pae:PA0293 N-carbamoylputrescine amidase	3:233:32381	1:288:320897	1:363:392750	9:512:109760	1:4597:4949851
PAEM_00234	3	c(33422..34087)		hypothetical protein		K:COG1309	314291.6.peg.662	Amino Acids and Derivatives Arginine; urea cycle, polyamines Polyamine_Metabolism Transcriptional regulator, TetR family, associated with agmatine catabolism			3:234:33422	1:289:321934	1:364:393820	9:513:110848
PAEM_00235	3	c(34150..35211)		Putrescine-binding periplasmic protein	Disulfide bond; Periplasm; Signal; Transport.	E:COG0687	350703.3.peg.3906	Clustering-based subsystems Putrescine/GABA utilization cluster-temporal,to add to SSs GABA_and_putrescine_metabolism_from_cluters Putrescine ABC transporter putrescine-binding protein PotF (TC 3.A.1.11.2)	K02055	Required for the activity of the bacterial periplasmic transport system of putrescine. Polyamine binding protein; Belongs to the bacterial solute-binding protein PotD/PotF family.	3:235:34150	1:290:322660	1:365:394516	9:514:111545	1:4586:4937889
PAEM_00236	3	c(35467..36843)	glnA,GLUL	Glutamine synthetase	ATP-binding; Ligase; Nucleotide-binding.	E:COG0174	350703.3.peg.3907	Amino Acids and Derivatives Glutamine, glutamate, aspartate, asparagine; ammonia assimilation Glutamine,_Glutamate,_Aspartate_and_Asparagine_Biosynthesis glutamine synthetase family protein	K01915	Involved in the breakdown of putrescine via the biosynthesis of gamma-L-glutamylputrescine. It is able to use several diamines, spermidine and spermine. Absolutely essential to utilize putrescine as both nitrogen and carbon sources and to decrease the toxicity of putrescine, which can lead to inhibition of cell growth and protein synthesis; Belongs to the glutamine synthetase family.; KEGG: pae:P…	3:236:35467	1:291:323977	1:366:395833	9:515:112831	1:4596:4948313
PAEM_00237	3	37122..37874		Gamma-glutamyl-gamma-aminobutyrate hydrolase	Glutamine amidotransferase; Hydrolase.	S:COG2071	322710.5.peg.4625	Clustering-based subsystems Putrescine/GABA utilization cluster-temporal,to add to SSs GABA_and_putrescine_metabolism_from_cluters Gamma-glutamyl-GABA hydrolase	K07010	Involved in the breakdown of putrescine via hydrolysis of the gamma-glutamyl linkage of gamma-glutamyl-gamma- aminobutyrate; Belongs to the peptidase C26 family; Contains 1 glutamine amidotransferase type-1 domain.	3:237:37122	1:293:325632	1:368:397488	9:516:114487	1:4595:4947285
PAEM_00238	3	37915..39273	glnA,GLUL	Glutamine synthetase	ATP-binding; Ligase; Nucleotide-binding.	E:COG0174	350703.3.peg.3909	Amino Acids and Derivatives Glutamine, glutamate, aspartate, asparagine; ammonia assimilation Glutamine,_Glutamate,_Aspartate_and_Asparagine_Biosynthesis glutamine synthetase family protein	K01915	Belongs to the glutamine synthetase family.; KEGG: pae:PA0298 glutamine synthetase	3:238:37915	1:294:326425	1:369:398281	9:517:115281	1:4594:4945898
PAEM_00239	3	39339..40709	spuC	Putrescine--pyruvate transaminase	Aminotransferase; Biotin biosynthesis; Cytoplasm; Pyridoxal phosphate; S-adenosyl-L-methionine; Transferase.	E:COG0161	350703.3.peg.3910	Carbohydrates Central carbohydrate metabolism Pyruvate_Alanine_Serine_Interconversions Omega-amino acid--pyruvate aminotransferase (EC 2.6.1.18)	K12256	Catalyzes the transfer of the alpha-amino group from S- adenosyl-L-methionine (SAM) to 7-keto-8-aminopelargonic acid (KAPA) to form 7,8-diaminopelargonic acid (DAPA). It is the only animotransferase known to utilize SAM as an amino donor; Belongs to the class-III pyridoxal-phosphate-dependent aminotransferase family. BioA subfamily.; KEGG: pae:PA0299 putrescine---pyruvate transaminase	3:239:39339	1:295:327849	1:370:399705	9:518:116703	1:4593:4944456
PAEM_00240	3	40825..41928		Putrescine-binding periplasmic protein SpuD	Disulfide bond; Periplasm; Secreted; Signal; Transport.	E:COG0687	350703.3.peg.3911	Clustering-based subsystems Putrescine/GABA utilization cluster-temporal,to add to SSs GABA_and_putrescine_metabolism_from_cluters Putrescine ABC transporter putrescine-binding protein PotF (TC 3.A.1.11.2)	K11073	Putrescine-binding protein probably required for putrescine uptake into cells. Binds putrescine with high affinity, spermidine with relatively low affinity. Does not bind cadaverine or spermine. Putrescine binding induces large inter-domain conformational changes; Belongs to the bacterial solute-binding protein PotD/PotF family.	3:240:40825	1:296:329335	1:371:401191	9:519:118188	1:4586:4937889
PAEM_00241	3	42347..43444		Spermidine-binding periplasmic protein SpuE	Periplasm; Signal; Transport; Virulence.	E:COG0687	350703.3.peg.3912	Clustering-based subsystems Putrescine/GABA utilization cluster-temporal,to add to SSs GABA_and_putrescine_metabolism_from_cluters Putrescine ABC transporter putrescine-binding protein PotF (TC 3.A.1.11.2)	K11073	Spermidine-binding protein probably required for its uptake into cells. Binds spermidine with high affinity (KD=14.3 nM). Does not bind putrescine, cadaverine or spermine. Spermidine binding induces large inter-domain conformational changes. Implicated in induction of type 3 secretion systems (T3SS), which play a role in virulence; Belongs to the bacterial solute-binding protein PotD/PotF family.	3:241:42347	1:297:330857	1:372:402713	9:520:119533	1:4586:4937889
PAEM_00242	3	43499..44653		Spermidine/putrescine import ATP-binding protein PotA	ATP-binding; Cell membrane; Hydrolase; Membrane; Nucleotide-binding; Transport.	E:COG3842	546231.4.peg.5321	Clustering-based subsystems Putrescine/GABA utilization cluster-temporal,to add to SSs GABA_and_putrescine_metabolism_from_cluters Putrescine transport ATP-binding protein PotG (TC 3.A.1.11.2)	K11076	Part of the ABC transporter complex PotABCD involved in spermidine/putrescine import. Responsible for energy coupling to the transport system; Belongs to the ABC transporter superfamily. Spermidine/putrescine importer (TC 3.A.1.11.1) family; Contains 1 ABC transporter domain.	3:242:43499	1:298:332009	1:373:403867	9:521:120690	1:4585:4936515
PAEM_00243	3	44650..45561		Putrescine transport system permease protein	Cell inner membrane; Cell membrane; Membrane; Transmembrane; Transmembrane helix; Transport.	P:COG1176	350703.3.peg.3914	Clustering-based subsystems Putrescine/GABA utilization cluster-temporal,to add to SSs GABA_and_putrescine_metabolism_from_cluters Putrescine transport system permease protein PotH (TC 3.A.1.11.2)	K11075	Required for the activity of the bacterial periplasmic transport system of putrescine. Belongs to the binding-protein-dependent transport system permease family. CysTW subfamily; Contains 1 ABC transmembrane type-1 domain.	3:243:44650	1:299:333160	1:374:405018	9:522:121841	1:4584:4935616
PAEM_00244	3	45644..46513		Spermidine/putrescine transport system permease protein	Cell inner membrane; Cell membrane; Membrane; Transmembrane; Transmembrane helix; Transport.	P:COG1177	350703.3.peg.3915	Amino Acids and Derivatives Arginine; urea cycle, polyamines Polyamine_Metabolism Putrescine transport system permease protein PotI (TC 3.A.1.11.2)	K11074	Required for the activity of the bacterial periplasmic transport system of putrescine and spermidine; Belongs to the binding-protein-dependent transport system permease family. CysTW subfamily; Contains 1 ABC transmembrane type-1 domain.	3:244:45644	1:300:334154	1:375:406012	9:523:122749	1:4583:4934750
PAEM_00245	3	c(46691..49078)		Penicillin amidase	Antibiotic resistance; Calcium; Hydrolase; Metal-binding; Secreted; Signal; Zymogen.	S:COG2366			K01434	Belongs to the peptidase S45 family.; KEGG: sacz:AOT14_24720 penicillin amidase	3:245:46691	1:301:335201	1:376:407064	9:524:124038	1:1813:1929319
PAEM_00246	3	49189..50241		hypothetical protein		K:COG2207					3:246:49189	1:302:337699	1:377:409562	13:1526:214944	1:2211:2371636
PAEM_00247	3	c(50220..50723)		hypothetical protein		S:ENOG41125W9					3:247:50220	1:303:338730	1:378:410593	9:525:126639
PAEM_00248	3	c(50828..51403)		hypothetical protein		S:ENOG41126Q3					3:248:50828	1:304:339338	1:379:411204	9:526:127233	1:4552:4905350
PAEM_00249	3	51516..52457	pldB	Lysophospholipase		I:COG2267	350703.3.peg.3920	Fatty Acids, Lipids, and Isoprenoids Triacylglycerols Triacylglycerol_metabolism Lysophospholipase (EC 3.1.1.5)	K01048	KEGG: bcl:ABC2876 lysophospholipase	3:249:51516	1:305:340026	1:380:411892	9:527:127927	1:4551:4904302
PAEM_00250	3	c(52477..53229)		hypothetical protein		S:ENOG410Y1PQ					3:250:52477	1:306:340987	1:381:412853	9:528:129025	1:4550:4903560
PAEM_00251	3	53347..53976		hypothetical protein		O:COG3751			K07394		3:251:53347	1:307:341857	1:382:413723	9:529:129865	1:4549:4902535
PAEM_00252	3	c(53998..54552)		hypothetical protein		S:ENOG410YD72					3:252:53998	1:308:342508	1:383:414368
PAEM_00253	3	54615..54704		hypothetical protein							3:253:54615	1:309:343125
PAEM_00254	3	54818..55312	punA,PNP	Purine-nucleoside phosphorylase		S:COG1683	322710.5.peg.4580	Nucleosides and Nucleotides Pyrimidines pyrimidine_conversions Purine nucleoside phosphorylase (EC 2.4.2.1)	K03783	KEGG: apv:Apar_0977 purine-nucleoside phosphorylase	3:254:54818	1:310:343328	1:384:415187	9:530:130616	1:4548:4902001
PAEM_00255	3	c(55315..56007)		Nopaline transport system permease protein NocM	Cell inner membrane; Cell membrane; Membrane; Plasmid; Transmembrane; Transmembrane helix; Transport.	E:COG0765	290398.4.peg.1807	Amino Acids and Derivatives Arginine; urea cycle, polyamines Arginine_and_Ornithine_Degradation Arginine/ornithine ABC transporter, permease protein AotQ	K10009	Component of the nopaline active transport system probably consisting of four subunits: Q, M, P and T. This system is also capable of transporting octopine provided that catabolic functions are induced with nopaline. Belongs to the binding-protein-dependent transport system permease family. HisMQ subfamily; Contains 1 ABC transmembrane type-1 domain.	3:255:55315	1:311:343825	1:385:415686	19:3208:265832	1:677:690163
PAEM_00256	3	c(56079..56849)		Arginine-binding extracellular protein ArtP	Amino-acid transport; Cell membrane; Lipoprotein; Membrane; Palmitate; Signal; Transport.	E:COG0834	592316.3.peg.2640	Amino Acids and Derivatives Arginine; urea cycle, polyamines Arginine_and_Ornithine_Degradation Lysine-arginine-ornithine-binding periplasmic protein precursor (TC 3.A.1.3.1)	K02424	Part of a binding-protein-dependent transport system for arginine; Belongs to the bacterial solute-binding protein 3 family.	3:256:56079	1:312:344589	1:386:416452	19:3209:266503
PAEM_00257	3	57142..57579		hypothetical protein		S:ENOG4111YDR					3:257:57142	1:313:345652	1:387:417514	9:531:131294
PAEM_00258	3	c(57637..58866)	serA,PHGDH	Phosphoglycerate dehydrogenase	Amino-acid biosynthesis; NAD; Oxidoreductase; Serine biosynthesis.	E:COG0111	546231.4.peg.5330	Amino Acids and Derivatives Alanine, serine, and glycine Glycine_and_Serine_Utilization D-3-phosphoglycerate dehydrogenase (EC 1.1.1.95)	K00058	Belongs to the D-isomer specific 2-hydroxyacid dehydrogenase family; Contains 1 ACT domain.; KEGG: pae:PA0316 D-3-phosphoglycerate dehydrogenase / 2-oxoglutarate reductase	3:258:57637	1:314:346147	1:388:418009	9:532:131797	1:4545:4898563
PAEM_00259	3	59070..60464	glcD	(S)-2-hydroxy-acid oxidase	FAD; Flavoprotein; Oxidoreductase.	C:COG0277	220664.5.peg.2306	Carbohydrates Central carbohydrate metabolism Glycolate,_glyoxylate_interconversions Glycolate dehydrogenase (EC 1.1.99.14), subunit GlcD	K00104	Belongs to the FAD-binding oxidoreductase/transferase type 4 family; Contains 1 FAD-binding PCMH-type domain.; KEGG: pfl:PFL_2269 glycolate oxidase	3:259:59070	1:315:347580	1:389:419442	9:533:133212	1:4544:4896966
PAEM_00260	3	60556..61221	nagK	3-fumarylpyruvate hydrolase	Metal-binding.	Q:COG0179	546231.4.peg.5332	Metabolism of Aromatic Compounds null Gentisare_degradation Fumarylacetoacetate hydrolase family protein	K16165	Belongs to the FAH family.; KEGG: kge:TQ33_1800 fumarylpyruvate hydrolase	3:260:60556	1:316:349066	1:390:420928	9:534:134778	1:4543:4896146
PAEM_00261	3	61377..62309		uncharacterized protein	Cell membrane; Membrane; Transmembrane; Transmembrane helix.	S:COG3204				Belongs to the YjiK family.	3:261:61377	1:317:349887	1:391:421749		1:4542:4895111
PAEM_00262	3	62393..62743		Protein	Periplasm; Signal.	S:COG3111	323850.11.peg.96	Cofactors, Vitamins, Prosthetic Groups, Pigments Folate and pterines Molybdenum_cofactor_biosynthesis Protein co-occuring with molybdenum cofactor biosynthesis protein B		To H.influenzae HI_1709.	3:262:62393	1:318:350903	1:392:422765	9:535:135633	1:2136:2280244
PAEM_00263	3	c(62824..63858)	HDAC6	Histone deacetylase	Hydrolase; Metal-binding; Zinc.	BQ:COG0123	208963.12.peg.3791	Nucleosides and Nucleotides null Hydantoin_metabolism Deacetylases, including yeast histone deacetylase and acetoin utilization protein	K11407	Acts on many types of acetylpolyamines. Has high affinity towards acetylputrescine, acetylcadaverine, acetylspermidine, and acetylspermine. Acts on L-Lys-(epsilon- acetyl)-coumarin, but has very low activity towards acetylated peptides. Belongs to the histone deacetylase family.; KEGG: ghi:107887099 histone deacetylase 6	3:263:62824	1:319:351334	1:393:423196	9:536:136091
PAEM_00264	3	c(63874..65268)		Low-affinity putrescine importer PlaP	Amino-acid transport; Cell inner membrane; Cell membrane; Membrane; Transmembrane; Transmembrane helix; Transport.	E:COG0531	189918.11.peg.4982	Amino Acids and Derivatives Arginine; urea cycle, polyamines Putrescine_utilization_pathways Putrescine importer	K03294	Putrescine importer; Belongs to the amino acid-polyamine-organocation (APC) superfamily.	3:264:63874	1:320:352384	1:394:424246	15:2249:67199
PAEM_00265	3	c(65689..66732)		Spermidine/putrescine-binding periplasmic protein	Periplasm; Signal; Transport.	E:COG0687	350703.3.peg.3935	Amino Acids and Derivatives Arginine; urea cycle, polyamines Polyamine_Metabolism ABC transporter, periplasmic spermidine putrescine-binding protein PotD (TC 3.A.1.11.1)	K11069	Required for the activity of the bacterial periplasmic transport system of putrescine and spermidine. Polyamine binding protein; Belongs to the bacterial solute-binding protein PotD/PotF family.	3:265:65689	1:321:354199	1:270:299935	9:537:137366	1:4586:4937889
PAEM_00266	3	c(66780..67568)		Spermidine/putrescine transport system permease protein PotC	Cell inner membrane; Cell membrane; Membrane; Transmembrane; Transmembrane helix; Transport.	P:COG1177	388272.4.peg.333	Amino Acids and Derivatives Arginine; urea cycle, polyamines Polyamine_Metabolism Spermidine Putrescine ABC transporter permease component potC (TC_3.A.1.11.1)	K11070	Required for the activity of the bacterial periplasmic transport system of putrescine and spermidine; Belongs to the binding-protein-dependent transport system permease family. CysTW subfamily; Contains 1 ABC transmembrane type-1 domain.	3:266:66780	1:322:355290	1:271:300991	9:538:138462	1:4583:4934750
PAEM_00267	3	c(67565..68494)		Spermidine/putrescine transport system permease protein	Cell inner membrane; Cell membrane; Membrane; Transmembrane; Transmembrane helix; Transport.	P:COG1176	350703.3.peg.3938	Amino Acids and Derivatives Arginine; urea cycle, polyamines Polyamine_Metabolism Spermidine Putrescine ABC transporter permease component PotB (TC 3.A.1.11.1)	K11071	Required for the activity of the bacterial periplasmic transport system of putrescine and spermidine. Belongs to the binding-protein-dependent transport system permease family. CysTW subfamily; Contains 1 ABC transmembrane type-1 domain.	3:267:67565	1:323:356075	1:272:301797	9:539:139247	1:4584:4935616
PAEM_00268	3	c(68491..69540)		Osmoprotectant import ATP-binding protein OsmV	ATP-binding; CBS domain; Cell inner membrane; Cell membrane; Hydrolase; Membrane; Nucleotide-binding; Repeat; Transport.	E:COG3842	350703.3.peg.3939	Amino Acids and Derivatives Arginine; urea cycle, polyamines Polyamine_Metabolism Putrescine transport ATP-binding protein PotA (TC 3.A.1.11.1)	K02003	Part of the OsmU ABC transporter complex, which is involved in the uptake of osmoprotectants such as choline-O- sulfate and glycine betaine. Probably responsible for energy coupling to the transport system; Belongs to the ABC transporter superfamily; Contains 1 ABC transporter domain; Contains 2 CBS domains.	3:268:68491	1:324:357001	1:273:302742	9:540:140158	1:4585:4936515
PAEM_00269	3	69904..70833		uncharacterized protein	Cell membrane; Membrane; Transmembrane; Transmembrane helix.	S:COG3204				Belongs to the YjiK family.	3:269:69904	1:325:358414	1:395:426440		1:2135:2279220
PAEM_00270	3	c(70873..72849)	iap	Alkaline phosphatase isozyme conversion protein	Aminopeptidase; Hydrolase; Metal-binding; Protease; Signal; Zinc.	N:COG5571|S:COG2234	350703.9.peg.4185	Clustering-based subsystems CRISPRs and associated hypotheticals CBSS-216592.1.peg.3534 Alkaline phosphatase isozyme conversion protein precursor (EC 3.4.11.-)	K09612	This protein, presumably an aminopeptidase, mediates the conversion of E.coli alkaline phosphatase isozyme 1, to isozymes 2 and 3 by removing, one by one, the two N-terminal arginine residues. Belongs to the peptidase M28 family. M28C subfamily.; KEGG: eco:b2753 alkaline phosphatase isozyme conversion protein; Aminopeptidases	3:270:70873	1:326:359383	1:396:427435
PAEM_00271	3	73106..73831	maa	Maltose O-acetyltransferase	Acyltransferase; Amino-acid biosynthesis; Diaminopimelate biosynthesis; Lysine biosynthesis; Repeat; Transferase.	S:COG0110	411460.6.peg.2063	Carbohydrates Di- and oligosaccharides Lactose_utilization Galactoside O-acetyltransferase (EC 2.3.1.18)	K00661	Catalyzes the transfer of an acetyl group from acetyl- CoA to tetrahydrodipicolinate; Belongs to the transferase hexapeptide repeat family. DapH subfamily.; KEGG: enc:ECL_01230 maltose O-acetyltransferase	3:271:73106	1:327:361616	1:397:429669	14:2132:461054
PAEM_00272	3	c(73874..74206)		UPF0339 protein	Repeat.	S:COG3422			K09946	Belongs to the UPF0339 family. Duplicated subfamily.	3:272:73874	1:328:362384	1:398:430431	9:542:142602
PAEM_00273	3	c(74329..75000)	rpiA	Ribose-5-phosphate isomerase	Isomerase.	G:COG0120	349521.5.peg.976	Carbohydrates Central carbohydrate metabolism Pentose_phosphate_pathway Ribose 5-phosphate isomerase A (EC 5.3.1.6)	K01807	Catalyzes the reversible conversion of ribose-5- phosphate to ribulose 5-phosphate; Belongs to the ribose 5-phosphate isomerase family.; KEGG: pae:PA0330 ribose 5-phosphate isomerase A	3:273:74329	1:329:362839	1:399:430887	9:543:143031	1:4541:4894417
PAEM_00274	3	75259..76773	ilvA,tdcB	Threonine ammonia-lyase	Amino-acid biosynthesis; Branched-chain amino acid biosynthesis; Isoleucine biosynthesis; Lyase; Pyridoxal phosphate; Repeat.	E:COG1171	322710.5.peg.4572	Amino Acids and Derivatives Branched-chain amino acids Branched-Chain_Amino_Acid_Biosynthesis Threonine dehydratase biosynthetic (EC 4.3.1.19)	K01754	Catalyzes the anaerobic formation of alpha-ketobutyrate and ammonia from threonine in a two-step reaction. The first step involved a dehydration of threonine and a production of enamine intermediates (aminocrotonate), which tautomerizes to its imine form (iminobutyrate). Both intermediates are unstable and short- lived. The second step is the nonenzymatic hydrolysis of the enamine/imine intermedi…	3:274:75259	1:330:363768	1:400:431817	9:544:143826	1:4540:4892767
PAEM_00275	3	76893..77360		hypothetical protein		S:COG5528					3:275:76893	1:331:365402	1:401:433450	9:545:145491	1:4539:4892219
PAEM_00276	3	77411..78682		NADH:ubiquinone reductase (H(+)-translocating)		GM:COG0702	419610.10.peg.979	Clustering-based subsystems null CBSS-296591.1.peg.2330 NAD-dependent epimerase/dehydratase	K00329|K00356	KEGG: rpa:RPA0045 NADH dehydrogenase	3:276:77411	1:332:365920	1:402:433968
PAEM_00277	3	78679..79146		hypothetical protein		S:COG5528					3:277:78679	1:333:367188	1:403:435236	9:546:145998
PAEM_00278	3	c(79119..80360)		Uncharacterized MFS-type transporter	Cell inner membrane; Cell membrane; Membrane; Transmembrane; Transmembrane helix; Transport.	G:ENOG410ZQ5X			K22134	Belongs to the major facilitator superfamily. YcaD (TC 2.A.1.26) family.	3:278:79119	1:334:367628	1:404:435676	11:990:28776
PAEM_00279	3	c(80410..81063)	serB-plsC	Phosphoserine phosphatase	Hydrolase; Magnesium; Metal-binding.	E:COG0560	400667.7.peg.406	Amino Acids and Derivatives Alanine, serine, and glycine Glycine_and_Serine_Utilization Phosphoserine phosphatase (EC 3.1.3.3)	K15781	Belongs to the SerB family.; KEGG: nno:NONO_c06800 putative phosphoserine phosphatase / 1-acylglycerol-3-phosphate O-acyltransferase	3:279:80410	1:335:368919	1:405:436967	9:547:146485	1:4538:4891425
PAEM_00280	3	81267..81746	nudH	RNA pyrophosphohydrolase	Hydrolase.	L:COG0494	400667.7.peg.405	Nucleosides and Nucleotides Detoxification Nudix_proteins_(nucleoside_triphosphate_hydrolases) Adenosine (5')-pentaphospho-(5'')-adenosine pyrophosphohydrolase (EC 3.6.1.-)	K08311	Accelerates the degradation of transcripts by removing pyrophosphate from the 5'-end of triphosphorylated RNA, leading to a more labile monophosphorylated state that can stimulate subsequent ribonuclease cleavage; Belongs to the Nudix hydrolase family. RppH subfamily; Contains 1 nudix hydrolase domain.; KEGG: bva:BVAF_267 putative (di)nucleoside polyphosphate hydrolase; In phosphorus-containing a…	3:280:81267	1:336:369776	1:406:437824	9:548:147289	1:4537:4890779
PAEM_00281	3	81769..84048	PTS-EI.PTSP,ptsP	Phosphoenolpyruvate--protein phosphotransferase	Cytoplasm; Kinase; Magnesium; Metal-binding; Phosphotransferase system; Sugar transport; Transferase; Transport.	T:COG3605	399739.6.peg.4076	Carbohydrates Monosaccharides Fructose_utilization Phosphoenolpyruvate-protein phosphotransferase of PTS system (EC 2.7.3.9)	K08484	Component of the phosphoenolpyruvate-dependent nitrogen- metabolic phosphotransferase system (nitrogen-metabolic PTS), that seems to be involved in regulating nitrogen metabolism. Enzyme I- Ntr transfers the phosphoryl group from phosphoenolpyruvate (PEP) to the phosphoryl carrier protein (NPr). Could function in the transcriptional regulation of sigma-54 dependent operons in conjunction with the…	3:281:81769	1:337:370278	1:407:438327	9:549:147790	1:4536:4888476
PAEM_00282	3	84167..85204	uhpB	Histidine kinase		T:COG2202|T:COG2199	350703.3.peg.3953	Stress Response null Bacterial_hemoglobins diguanylate cyclase/phosphodiesterase (GGDEF & EAL domains) with PAS/PAC sensor(s)	K07675	Contains 1 EAL domain; Contains 1 GGDEF domain.; KEGG: deu:DBW_2953 two-component system, NarL family, sensor histidine kinase UhpB	3:282:84167	1:338:372676	1:408:440724	10:888:167366	1:4535:4887359
PAEM_00283	3	c(85208..85963)		Transport and Golgi organization 2 like protein		S:COG3332					3:283:85208	1:339:373717	1:409:441766	9:550:150124	1:4534:4886610
PAEM_00284	3	86085..86888		UPF0721 transmembrane protein YunE	Cell membrane; Membrane; Transmembrane; Transmembrane helix.	S:COG0730	350703.3.peg.3955	Miscellaneous null ZZ_gjo_need_homes Protein of unknown function DUF81	K07090	Belongs to the UPF0721 family.	3:284:86085	1:340:374594	1:410:442643	9:551:150981	1:4533:4885705
PAEM_00285	3	86898..87698	lgt,umpA	Phosphatidylglycerol--prolipoprotein diacylglyceryl transferase	Cell inner membrane; Cell membrane; Membrane; Transferase; Transmembrane; Transmembrane helix.	M:COG0682	400667.7.peg.449	Protein Metabolism Protein processing and modification Lipoprotein_Biosynthesis Prolipoprotein diacylglyceryl transferase (EC 2.4.99.-)	K13292	Transfers the N-acyl diglyceride group on what will become the N-terminal cysteine of membrane lipoproteins; Belongs to the Lgt family.; KEGG: pae:PA0341 phosphatidylglycerol---prolipoprotein diacylglyceryl transferase	3:285:86898	1:341:375407	1:411:443449	9:552:151787	1:4532:4884897
PAEM_00286	3	87904..88698	thyA,TYMS	Thymidylate synthase	Cytoplasm; Methyltransferase; Nucleotide biosynthesis; Transferase.	F:COG0207	511693.5.peg.2822	Cofactors, Vitamins, Prosthetic Groups, Pigments Folate and pterines Folate_Biosynthesis Thymidylate synthase (EC 2.1.1.45)	K00560	Provides the sole de novo source of dTMP for DNA biosynthesis; Belongs to the thymidylate synthase family. Bacterial- type ThyA subfamily.; KEGG: eco:b2827 thymidylate synthase	3:286:87904	1:342:376413	1:412:444458	8:181:159525	1:4531:4883985
PAEM_00287	3	c(88998..89522)		hypothetical protein		Q:COG0500					3:287:88998	1:343:377234
PAEM_00288	3	c(89557..90936)		hypothetical protein		S:ENOG410XP0M					3:288:89557	1:344:378066	1:413:445289	9:576:180529	1:4528:4880073
PAEM_00289	3	c(90929..92314)		Uncharacterized membrane protein	Membrane; Transmembrane; Transmembrane helix.	S:ENOG4110496					3:289:90929	1:345:379438	1:414:446658	9:575:179145	1:4527:4878689
PAEM_00290	3	92506..92868		hypothetical protein							3:290:92506	1:346:381015	1:415:448225
PAEM_00291	3	c(92905..94056)	glpQ,ugpQ	Glycerophosphodiester phosphodiesterase	Calcium; Glycerol metabolism; Hydrolase; Metal-binding.	C:COG0584	350703.3.peg.3962	Carbohydrates Sugar alcohols Glycerol_and_Glycerol-3-phosphate_Uptake_and_Utilization Glycerophosphoryl diester phosphodiesterase (EC 3.1.4.46)	K01126	Glycerophosphoryl diester phosphodiesterase hydrolyzes deacylated phospholipids to G3P and the corresponding alcohols; Belongs to the glycerophosphoryl diester phosphodiesterase family; Contains 1 GP-PDE domain.; KEGG: pae:PA0347 glycerophosphoryl diester phosphodiesterase	3:291:92905	1:347:381414	1:416:448624		1:4526:4877473
PAEM_00292	3	94266..95360		hypothetical protein		S:ENOG410Y62M					3:292:94266	1:348:382775	1:417:449992
PAEM_00293	3	95357..96397		hypothetical protein		S:ENOG4111K22					3:293:95357	1:349:383866	1:418:451083
PAEM_00294	3	96480..96986	DHFR,folA	Dihydrofolate reductase	Antibiotic resistance; Methotrexate resistance; NADP; One-carbon metabolism; Oxidoreductase; Trimethoprim resistance.	H:COG0262	350703.3.peg.3965	Clustering-based subsystems null EC49-61 Dihydrofolate reductase (EC 1.5.1.3)	K00287	Key enzyme in folate metabolism. Catalyzes an essential reaction for de novo glycine and purine synthesis, and for DNA precursor synthesis (By similarity); Belongs to the dihydrofolate reductase family; Contains 1 DHFR (dihydrofolate reductase) domain.; KEGG: pae:PA0350 dihydrofolate reductase	3:294:96480	1:350:384989	1:419:452209	9:574:178451	1:4525:4876827
PAEM_00295	3	c(97002..97475)		hypothetical protein		S:COG0622	500633.7.peg.1342	Stress Response Heat shock Heat_shock_dnaK_gene_cluster_extended FIG009886: phosphoesterase	K07095		3:295:97002	1:351:385511	1:420:452731	9:577:181977	1:311:307541
PAEM_00296	3	c(97614..98999)		Putative purine permease	Cell membrane; Membrane; Transmembrane; Transmembrane helix; Transport.	F:COG2233	350703.3.peg.3967	Nucleosides and Nucleotides Purines Xanthine_Metabolism_in_Bacteria Xanthine permease	K16345	Belongs to the xanthine/uracil permease family. Nucleobase:cation symporter-2 (NCS2) (TC 2.A.40) subfamily.	3:296:97614	1:352:386123	1:421:453342	9:578:182494	1:2774:3070133
PAEM_00297	3	c(99229..101067)	ilvD	Dihydroxy-acid dehydratase	4Fe-4S; Amino-acid biosynthesis; Branched-chain amino acid biosynthesis; Iron; Iron-sulfur; Lyase; Metal-binding.	E:COG0129	546231.4.peg.5216	Amino Acids and Derivatives Branched-chain amino acids Branched-Chain_Amino_Acid_Biosynthesis Dihydroxy-acid dehydratase (EC 4.2.1.9)	K01687	Belongs to the IlvD/Edd family.; KEGG: xfa:XF_0099 dihydroxy-acid dehydratase	3:297:99229	1:353:387738	1:422:454951	9:579:184002	1:312:308264
PAEM_00298	3	c(101395..102591)	rlmI	23S rRNA (cytosine(1962)-C(5))-methyltransferase	Cytoplasm; Methyltransferase; RNA-binding; rRNA processing; S-adenosyl-L-methionine; Transferase.	S:COG1092	546231.4.peg.1258	Clustering-based subsystems Translation CBSS-326442.4.peg.1852 LSU m5C1962 methyltransferase RlmI	K06969	Belongs to the methyltransferase superfamily. RlmI family; Contains 1 PUA domain.; KEGG: pae:PA0354 23S rRNA (cytosine1962-C5)-methyltransferase	3:298:101395	1:354:389904	1:423:457117	9:580:186083	1:315:312372
PAEM_00299	3	c(102664..103203)	pfpI	Protein deglycase	Cytoplasm; Hydrolase; Protease.	S:COG0693	350703.3.peg.3971	Miscellaneous Plant-Prokaryote DOE project COG2363 ThiJ/PfpI family protein	K05520	Belongs to the peptidase C56 family; Contains 1 PfpI endopeptidase domain.; KEGG: pae:PA0355 protease I	3:299:102664	1:355:391173	1:424:458386	18:2928:73183	1:319:317059
PAEM_00300	3	103365..104243	prkC,stkP	Non-specific serine/threonine protein kinase		T:COG1639	350703.3.peg.3972	Motility and Chemotaxis Flagellar motility in Prokaryota Flagellar_motility Predicted signal transduction protein	K12132	KEGG: ges:VT84_14315 eukaryotic-like serine/threonine-protein kinase	3:300:103365	1:356:391874	1:425:459088	9:581:187507
PAEM_00301	3	104302..105114	mutM,fpg	DNA-formamidopyrimidine glycosylase	DNA damage; DNA repair; DNA-binding; Glycosidase; Hydrolase; Lyase; Metal-binding; Multifunctional enzyme; Zinc; Zinc-finger.	L:COG0266	511693.5.peg.3685	DNA Metabolism DNA repair DNA_Repair_Base_Excision Formamidopyrimidine-DNA glycosylase (EC 3.2.2.23)	K10563	Involved in base excision repair of DNA damaged by oxidation or by mutagenic agents. Acts as DNA glycosylase that recognizes and removes damaged bases. Has a preference for oxidized purines, such as 7,8-dihydro-8-oxoguanine (8-oxoG). Has AP (apurinic/apyrimidinic) lyase activity and introduces nicks in the DNA strand. Cleaves the DNA backbone by beta-delta elimination to generate a single-strand …	3:301:104302	1:357:392811	1:426:460025	8:194:171723	1:320:317784
PAEM_00302	3	105191..105769		hypothetical protein		I:COG0204	405441.5.peg.207	Fatty Acids, Lipids, and Isoprenoids Fatty acids Phospholipid_and_Fatty_acid_biosynthesis_related_cluster FIG018329: 1-acyl-sn-glycerol-3-phosphate acyltransferase			3:302:105191	1:358:393700	1:427:460914	8:195:172647
PAEM_00303	3	105852..106196		hypothetical protein		S:ENOG411279H					3:303:105852	1:359:394361	1:428:461576	8:196:173308
PAEM_00304	3	106458..107444		Secretory immunoglobulin A-binding protein EsiB	Magnesium; Metal-binding; Repeat; Signal; Virulence.	S:COG0790	314289.8.peg.382	Cofactors, Vitamins, Prosthetic Groups, Pigments Coenzyme A Coenzyme_A_Biosynthesis Ketol-acid reductoisomerase (EC 1.1.1.86)	K07126	Upon host (human neutrophil) infection interferes with productive FCAR signaling, inhibiting secreted IgA (SIgA) effector functions and probably avoiding neutrophil activation. Inhibits the SIgA-mediated oxidative burst by neutrophils, decreases generation of ROS (reactive oxygen species) by neutrophils and reduces chemotaxis by neutrophils, all of which are SIgA effector functions used to stimul…	3:304:106458	1:360:394975	1:429:462190	21:4531:611821	1:845:871243
PAEM_00305	3	c(107549..109282)	ggt	Gamma-glutamyltransferase	Acyltransferase; Apoplast; Glycoprotein; Hydrolase; Secreted; Signal; Transferase.	E:COG0405	350703.3.peg.3977	Stress Response Oxidative stress Glutathione:_Biosynthesis_and_gamma-glutamyl_cycle Gamma-glutamyltranspeptidase (EC 2.3.2.2)	K00681	May play a role in preventing oxidative stress by metabolizing extracellular oxidized glutathione (GSSG); Belongs to the gamma-glutamyltransferase family.; KEGG: pae:PA0361 gamma-glutamyltranspeptidase / glutathione hydrolase	3:305:107549	1:361:396066	1:431:463875	8:197:173782	1:326:325057
PAEM_00306	3	c(109410..109661)		Ferredoxin-3	4Fe-4S; Electron transport; Iron; Iron-sulfur; Metal-binding; Repeat; Transport.	C:COG1145	322710.5.peg.325	Sulfur Metabolism Inorganic sulfur assimilation Inorganic_Sulfur_Assimilation 4Fe-4S ferredoxin, iron-sulfur binding	K05337	Ferredoxins are iron-sulfur proteins that transfer electrons in a wide variety of metabolic reactions. Contains 2 4Fe-4S ferredoxin-type domains.	3:306:109410	1:362:397927	1:432:465736	8:198:175628	1:327:326764
PAEM_00307	3	c(109782..110261)	coaD,kdtB	Pantetheine-phosphate adenylyltransferase	ATP-binding; Coenzyme A biosynthesis; Cytoplasm; Nucleotide-binding; Nucleotidyltransferase; Transferase.	H:COG0669	546231.4.peg.1253	Cofactors, Vitamins, Prosthetic Groups, Pigments Coenzyme A Coenzyme_A_Biosynthesis Phosphopantetheine adenylyltransferase (EC 2.7.7.3)	K00954	Reversibly transfers an adenylyl group from ATP to 4'- phosphopantetheine, yielding dephospho-CoA (dPCoA) and pyrophosphate; Belongs to the bacterial CoaD family.; KEGG: vch:VC0222 pantetheine-phosphate adenylyltransferase	3:307:109782	1:363:398299	1:433:466107	8:199:176013	1:328:327192
PAEM_00308	3	c(110413..112008)	FAO3	Long-chain-alcohol oxidase	FAD; Flavoprotein; Oxidoreductase; Plasmid.	E:COG2303	317655.9.peg.269	Stress Response Osmotic stress Choline_and_Betaine_Uptake_and_Betaine_Biosynthesis Choline dehydrogenase (EC 1.1.99.1)	K17756	Belongs to the GMC oxidoreductase family.; KEGG: ini:109175809 long-chain-alcohol oxidase	3:308:110413	1:364:398930	1:434:466716	8:200:176699
PAEM_00309	3	c(112064..112612)		hypothetical protein		S:ENOG41126KI					3:309:112064	1:365:400581	1:435:468363	8:201:178340
PAEM_00310	3	c(112667..114097)		Coniferyl-aldehyde dehydrogenase	NAD; Oxidoreductase.	C:COG1012	350703.3.peg.3982	Carbohydrates Central carbohydrate metabolism Methylglyoxal_Metabolism Aldehyde dehydrogenase (EC 1.2.1.3)	K00154	Belongs to the aldehyde dehydrogenase family.; KEGG: pae:PA0366 coniferyl-aldehyde dehydrogenase	3:310:112667	1:366:401184	1:436:468966	8:202:178928	1:1722:1825074
PAEM_00311	3	114386..115033		hypothetical protein		K:COG1309	548476.3.peg.1668	Cofactors, Vitamins, Prosthetic Groups, Pigments Biotin Biotin_biosynthesis Predicted biotin repressor from TetR family	K03577		3:311:114386	1:367:402903	1:437:470685	8:203:180600
PAEM_00312	3	c(115018..115428)		hypothetical protein		K:COG0454					3:312:115018	1:368:403535	1:438:471317	8:204:181278
PAEM_00313	3	c(115491..116489)		Abhydrolase domain-containing protein	Hydrolase; Membrane; Serine esterase; Signal-anchor; Transmembrane; Transmembrane helix.	S:COG0429	350703.3.peg.3985	Regulation and Cell signaling null cAMP_signaling_in_bacteria Hydrolase, alpha/beta fold family functionally coupled to Phosphoribulokinase	K07019	Belongs to the AB hydrolase superfamily. AB hydrolase 4 family.	3:313:115491	1:369:404008	1:439:471790	8:205:181778	1:329:327741
PAEM_00314	3	c(116526..117092)		hypothetical protein		S:ENOG410Y017					3:314:116526	1:370:405043	1:440:472823
PAEM_00315	3	c(117095..117691)	rsmD	16S rRNA (guanine(966)-N(2))-methyltransferase	Methyltransferase; rRNA processing; S-adenosyl-L-methionine; Transferase.	L:COG0742	350703.3.peg.3987	Clustering-based subsystems null CBSS-269801.1.peg.1715 Ribosomal RNA small subunit methyltransferase D (EC 2.1.1.-)	K08316	Specifically methylates the guanine in position 966 of 16S rRNA in the assembled 30S particle; Belongs to the methyltransferase superfamily. RsmD family.; KEGG: pae:PA0370 16S rRNA (guanine966-N2)-methyltransferase	3:315:117095	1:371:405612	1:441:473383	8:206:182870	1:330:328780
PAEM_00316	3	c(117691..119178)	pqqL	Uncharacterized zinc protease-like protein	Plasmid.	O:COG0612	545693.3.peg.4185	Clustering-based subsystems null CBSS-350688.3.peg.1509 FIG007959: peptidase, M16 family	K07263	Belongs to the peptidase M16 family.; KEGG: pae:PA0371 zinc protease; Metalloendopeptidases	3:316:117691	1:372:406208	1:442:473985	8:207:183481	1:331:329386
PAEM_00317	3	c(119171..120541)	pqqL	Uncharacterized zinc protease YmxG	Hydrolase; Metal-binding; Metalloprotease; Protease; Zinc.	O:COG0612	471871.7.peg.1222	Clustering-based subsystems null CBSS-350688.3.peg.1509 FIG007959: peptidase, M16 family	K07263	Belongs to the peptidase M16 family.; KEGG: pae:PA0372 zinc protease; Metalloendopeptidases	3:317:119171	1:373:407688	1:443:475465	8:208:184976	1:332:330863
PAEM_00318	3	120689..122041		Translation initiation factor IF-2	Cytoplasm; GTP-binding; Initiation factor; Nucleotide-binding; Protein biosynthesis.	U:COG0552	322710.5.peg.4555	Cell Division and Cell Cycle null Two_cell_division_clusters_relating_to_chromosome_partitioning Signal recognition particle receptor protein FtsY (=alpha subunit) (TC 3.A.5.1.1)	K03110	One of the essential components for the initiation of protein synthesis. Protects formylmethionyl-tRNA from spontaneous hydrolysis and promotes its binding to the 30S ribosomal subunits. Also involved in the hydrolysis of GTP during the formation of the 70S ribosomal complex; Belongs to the TRAFAC class translation factor GTPase superfamily. Classic translation factor GTPase family. IF-2 subfamil…	3:318:120689	1:374:409206	1:444:476983	8:209:186427	1:4524:4875200
PAEM_00319	3	122038..122709		Phosphonates import ATP-binding protein PhnC	ATP-binding; Cell inner membrane; Cell membrane; Hydrolase; Membrane; Nucleotide-binding; Phosphonate transport; Transport.	E:COG1125	224911.5.peg.1445	Clustering-based subsystems null Bacterial_Cell_Division Cell division transporter, ATP-binding protein FtsE (TC 3.A.5.1.1)	K09812	Part of the ABC transporter complex PhnCDE involved in phosphonates import. Responsible for energy coupling to the transport system; Belongs to the ABC transporter superfamily. Phosphonates importer (TC 3.A.1.9.1) family; Contains 1 ABC transporter domain.	3:319:122038	1:375:410549	1:445:478323	8:210:187830	1:4523:4874535
PAEM_00320	3	122709..123716		Cell division protein FtsX	Cell cycle; Cell division; Cell inner membrane; Cell membrane; Membrane; Transmembrane; Transmembrane helix.	D:COG2177	350703.3.peg.3992	Clustering-based subsystems null Bacterial_Cell_Division Cell division protein FtsX	K09811	Part of the ABC transporter FtsEX involved in cellular division; Belongs to the ABC-4 integral membrane protein family. FtsX subfamily.	3:320:122709	1:376:411220	1:446:478994	8:211:188501	1:4522:4873528
PAEM_00321	3	123830..124684		RNA polymerase sigma factor RpoH	Cytoplasm; DNA-binding; Sigma factor; Stress response; Transcription; Transcription regulation.	K:COG0568	349521.5.peg.533	RNA Metabolism Transcription Transcription_initiation,_bacterial_sigma_factors RNA polymerase sigma factor RpoH	K03089	Sigma factors are initiation factors that promote the attachment of RNA polymerase to specific initiation sites and are then released. This sigma factor is involved in regulation of expression of heat shock genes; Belongs to the sigma-70 factor family. RpoH subfamily.	3:321:123830	1:377:412341	1:447:480115	8:212:189621	1:4521:4872569
PAEM_00322	3	124749..125354		hypothetical protein							3:322:124749	1:378:413260	1:448:481034	8:213:190558
PAEM_00323	3	c(125359..126090)	mtgA	Peptidoglycan glycosyltransferase	Cell membrane; Cell shape; Cell wall biogenesis/degradation; Membrane; Peptidoglycan synthesis; Transferase; Transmembrane; Transmembrane helix.	M:COG0744	350703.3.peg.3995	Cell Wall and Capsule null Peptidoglycan_Biosynthesis Monofunctional biosynthetic peptidoglycan transglycosylase (EC 2.4.2.-)	K03814	Cell wall formation; Belongs to the glycosyltransferase 51 family.; KEGG: pae:PA0378 monofunctional glycosyltransferase	3:323:125359	1:379:413870	1:453:488633	8:214:191173	1:278:277907
PAEM_00324	3	126127..126504		UPF0382 membrane protein	Cell membrane; Membrane; Transmembrane; Transmembrane helix.	S:COG2363	350703.3.peg.3996	Miscellaneous Plant-Prokaryote DOE project COG2363 COG2363		Belongs to the UPF0382 family.	3:324:126127	1:380:414638	1:454:489401	8:215:191930	1:279:278690
PAEM_00325	3	126607..126807		uncharacterized protein	Chloroplast; Plastid.	H:COG2104	522772.4.peg.2894	Cofactors, Vitamins, Prosthetic Groups, Pigments null Thiamin_biosynthesis Sulfur carrier protein ThiS	K03154	Belongs to the ycf40 family.	3:325:126607	1:381:415118	1:455:489881	8:216:192368	1:280:279154
PAEM_00326	3	126866..127663	thiG	Thiazole synthase	Cytoplasm; Schiff base; Thiamine biosynthesis; Transferase.	H:COG2022	350703.3.peg.3998	Cofactors, Vitamins, Prosthetic Groups, Pigments null Thiamin_biosynthesis Thiazole biosynthesis protein ThiG	K03149	Catalyzes the rearrangement of 1-deoxy-D-xylulose 5- phosphate (DXP) to produce the thiazole phosphate moiety of thiamine. Sulfur is provided by the thiocarboxylate moiety of the carrier protein ThiS. In vitro, sulfur can be provided by H(2)S; Belongs to the ThiG family.; KEGG: pae:PA0381 thiazole synthase	3:326:126866	1:382:415377	1:456:490135	8:217:192663	1:281:279445
PAEM_00327	3	127754..128488	trmB,METTL1,TRM8	tRNA (guanine(46)-N(7))-methyltransferase	Methyltransferase; S-adenosyl-L-methionine; Transferase; tRNA processing.	S:COG0220	350703.3.peg.3999	RNA Metabolism RNA processing and modification tRNA_modification_Bacteria tRNA (guanine46-N7-)-methyltransferase (EC 2.1.1.33)	K03439	Catalyzes the formation of N(7)-methylguanine at position 46 (m7G46) in tRNA; Belongs to the class I-like SAM-binding methyltransferase superfamily. TrmB family.; KEGG: paev:N297_392 tRNA (guanine-N7-)-methyltransferase	3:327:127754	1:383:416265	1:457:491023	8:218:193558	1:282:280329
PAEM_00328	3	128651..129997		uncharacterized protein	Signal.	S:ENOG4111EXS					3:328:128651	1:384:417162	1:458:491920	19:3419:493270
PAEM_00329	3	c(130010..130267)		hypothetical protein		S:ENOG410ZG7M					3:329:130010	1:385:418521	1:459:493279	8:219:194366
PAEM_00330	3	c(130329..130652)		hypothetical protein		S:ENOG41123MS					3:330:130329	1:386:418840	1:460:493598	8:220:194690
PAEM_00331	3	c(130733..131887)	hemN,hemZ	Coproporphyrinogen dehydrogenase	4Fe-4S; Cytoplasm; Iron; Iron-sulfur; Metal-binding; Oxidoreductase; Porphyrin biosynthesis; S-adenosyl-L-methionine.	H:COG0635	350703.3.peg.4003	Cofactors, Vitamins, Prosthetic Groups, Pigments Tetrapyrroles Heme_and_Siroheme_Biosynthesis Radical SAM family enzyme, similar to coproporphyrinogen III oxidase, oxygen-independent, clustered with nucleoside-triphosphatase RdgB	K02495	Involved in the heme biosynthesis. Catalyzes the anaerobic oxidative decarboxylation of propionate groups of rings A and B of coproporphyrinogen-III to yield the vinyl groups in protoporphyrinogen-IX. It can use NAD or NADP, but NAD is preferred; Belongs to the anaerobic coproporphyrinogen-III oxidase family.; KEGG: eco:b3867 oxygen-independent coproporphyrinogen III oxidase	3:331:130733	1:387:419244	1:461:494002	8:221:195123	1:283:281236
PAEM_00332	3	c(132008..132601)	rdgB	XTP/dITP diphosphatase	Hydrolase; Magnesium; Manganese; Metal-binding; Nucleotide metabolism; Nucleotide-binding.	F:COG0127	350703.3.peg.4004	Nucleosides and Nucleotides Detoxification Housecleaning_nucleoside_triphosphate_pyrophosphatases Nucleoside 5-triphosphatase RdgB (dHAPTP, dITP, XTP-specific) (EC 3.6.1.15)	K02428	Pyrophosphatase that hydrolyzes non-canonical purine nucleotides such as XTP and ITP/dITP to their respective monophosphate derivatives. Might exclude non-canonical purines from DNA precursor pool, thus preventing their incorporation into DNA and avoiding chromosomal lesions; Belongs to the HAM1 NTPase family.; KEGG: pae:PA0387 XTP/dITP diphosphohydrolase	3:332:132008	1:388:420519	1:462:495278	8:222:196316	1:284:282429
PAEM_00333	3	c(132598..133017)		hypothetical protein		S:ENOG4111WE5					3:333:132598	1:389:421109	1:463:495868	8:223:196906	1:285:283022
PAEM_00334	3	c(133149..133769)	metX	Homoserine O-acetyltransferase		Q:COG0500	349163.4.peg.928	Amino Acids and Derivatives Lysine, threonine, methionine, and cysteine Methionine_Biosynthesis Homoserine O-acetyltransferase (EC 2.3.1.31)	K00641	KEGG: tas:TASI_1417 homoserine O-acetyltransferase/O-succinyltransferase	3:334:133149	1:390:421660	1:464:496417	8:224:197366	1:286:283498
PAEM_00335	3	c(133777..134916)	metX	Homoserine O-acetyltransferase	Acyltransferase; Amino-acid biosynthesis; Cytoplasm; Methionine biosynthesis; Transferase.	E:COG2021	350703.3.peg.4007	Amino Acids and Derivatives Lysine, threonine, methionine, and cysteine Methionine_Biosynthesis Homoserine O-acetyltransferase (EC 2.3.1.31)	K00641	Involved in the methionine biosynthesis. Catalyzes the transfer of the acetyl group from acetyl-CoA to the hydroxyl group of L-homoserine to yield O-acetyl-L-homoserine; Belongs to the AB hydrolase superfamily. HTA family.; KEGG: pae:PA0390 homoserine O-acetyltransferase/O-succinyltransferase	3:335:133777	1:391:422288	1:465:497045	8:225:197996	1:287:284099
PAEM_00336	3	c(135005..136972)		hypothetical protein		S:COG0699					3:336:135005	1:392:423516	1:466:498274	8:226:199219
PAEM_00337	3	c(137080..137250)		UPF0235 protein		S:ENOG4111WM1	312309.3.peg.427	Clustering-based subsystems null CBSS-630.2.peg.3360 UPF0235 protein VC0458	K09131	Belongs to the UPF0235 family.	3:337:137080	1:393:425591	1:467:500349	8:227:201299	1:288:285367
PAEM_00338	3	c(137373..137966)		uncharacterized protein	Cell membrane; Membrane; Transmembrane; Transmembrane helix.	S:COG0762	546231.4.peg.4851	Clustering-based subsystems null CBSS-630.2.peg.3360 Integral membrane protein YggT, involved in response to extracytoplasmic stress (osmotic shock)	K02221	Belongs to the YggT family.	3:338:137373	1:394:425884	1:468:500642	8:228:201726	1:289:285666
PAEM_00339	3	c(137977..138798)	proC	Pyrroline-5-carboxylate reductase	Amino-acid biosynthesis; Cytoplasm; NADP; Oxidoreductase; Proline biosynthesis.	E:COG0345	350703.3.peg.4011	Clustering-based subsystems null CBSS-630.2.peg.3360 Pyrroline-5-carboxylate reductase (EC 1.5.1.2)	K00286	Catalyzes the reduction of 1-pyrroline-5-carboxylate (PCA) to L-proline; Belongs to the pyrroline-5-carboxylate reductase family.; KEGG: pae:PA0393 pyrroline-5-carboxylate reductase	3:339:137977	1:395:426488	1:469:501246	8:229:202330	1:290:286274
PAEM_00340	3	c(138810..139502)		UPF0001 protein	Pyridoxal phosphate.	S:COG0325	546231.4.peg.4853	Clustering-based subsystems null CBSS-630.2.peg.3360 Hypothetical protein YggS, proline synthase co-transcribed bacterial homolog PROSC	K06997	Perhaps involved in proline biosynthesis. Belongs to the UPF0001 family.	3:340:138810	1:396:427321	1:470:502079	8:230:203165	1:291:287111
PAEM_00341	3	139717..140751		Twitching mobility protein	ATP-binding; Cytoplasm; Fimbrium biogenesis; Nucleotide-binding; Transport.	NU:COG2805	546231.4.peg.4854	Membrane Transport Protein and nucleoprotein secretion system, Type IV Type_IV_pilus Twitching motility protein PilT	K02669	May be involved in pilus retraction. Belongs to the GSP E family.	3:341:139717	1:397:428228	1:471:502986	8:231:203928	1:292:287888
PAEM_00342	3	140929..142077		Twitching mobility protein	ATP-binding; Cytoplasm; Fimbrium biogenesis; Nucleotide-binding; Transport.	NU:COG5008	349521.5.peg.5571	Membrane Transport Protein and nucleoprotein secretion system, Type IV Type_IV_pilus Twitching motility protein PilT	K02670	May be involved in pilus retraction. Belongs to the GSP E family.	3:342:140929	1:398:429440	1:472:504200	8:232:205058	1:292:287888
PAEM_00343	3	c(142085..142984)		Zinc transporter ZitB	Cell inner membrane; Cell membrane; Ion transport; Membrane; Transmembrane; Transmembrane helix; Transport; Zinc; Zinc transport.	P:COG1230	350703.3.peg.4015	Virulence, Disease and Defense Resistance to antibiotics and toxic compounds Cobalt-zinc-cadmium_resistance Cobalt-zinc-cadmium resistance protein CzcD	K16264	Involved in zinc efflux across the cytoplasmic membrane, thus reducing zinc accumulation in the cytoplasm and rendering bacteria more resistant to zinc. It may contribute to zinc homeostasis at low concentrations of zinc; Belongs to the cation diffusion facilitator (CDF) transporter (TC 2.A.4) family. SLC30A subfamily.	3:343:142085	1:399:430596	1:473:505356	10:852:126931	1:1027:1071917
PAEM_00344	3	143138..143542		TM2 domain-containing protein	Membrane; Transmembrane; Transmembrane helix.	S:COG2314				Belongs to the TM2 family.	3:344:143138	1:400:431650	1:474:506408	8:233:206346	1:293:289523
PAEM_00345	3	143785..145158	CBS	Cystathionine beta-synthase	Amino-acid biosynthesis; Cysteine biosynthesis; Pyridoxal phosphate; Transferase.	S:COG0517|E:COG0031	350703.3.peg.4017	Amino Acids and Derivatives Alanine, serine, and glycine Glycine_and_Serine_Utilization Cystathionine beta-synthase (EC 4.2.1.22)	K01697	Belongs to the cysteine synthase/cystathionine beta- synthase family.; KEGG: pae:PA0399 cystathionine beta-synthase	3:345:143785	1:401:432297	1:475:507054	8:234:206900	1:3071:3362909
PAEM_00346	3	145155..146339	CTH	Cystathionine gamma-lyase	Amino-acid biosynthesis; Cytoplasm; Lyase; Methionine biosynthesis; Pyridoxal phosphate.	E:COG0626	350703.3.peg.4018	Amino Acids and Derivatives Alanine, serine, and glycine Glycine_and_Serine_Utilization Cystathionine gamma-lyase (EC 4.4.1.1)	K01758	Belongs to the trans-sulfuration enzymes family.; KEGG: pae:PA0400 cystathionine gamma-lyase	3:346:145155	1:402:433667	1:476:508424	8:235:208270	1:3185:3486407
PAEM_00347	3	c(146566..147837)	URA4,pyrC	Dihydroorotase	Pyrimidine biosynthesis.	F:COG0044	546231.4.peg.4858	Regulation and Cell signaling null Zinc_regulated_enzymes Dihydroorotase (EC 3.5.2.3)	K01465	Non-functional DHOase; Belongs to the DHOase family. PyrC' subfamily.; KEGG: pae:PA0401 dihydroorotase	3:347:146566	1:403:435078	1:477:509855	8:236:209573	1:294:289985
PAEM_00348	3	c(147834..148838)	pyrB,PYR2	Aspartate carbamoyltransferase	Pyrimidine biosynthesis; Transferase.	F:COG0540	350703.3.peg.4020	Nucleosides and Nucleotides Pyrimidines De_Novo_Pyrimidine_Synthesis Aspartate carbamoyltransferase (EC 2.1.3.2)	K00609	Belongs to the ATCase/OTCase family.; KEGG: pae:PA0402 aspartate carbamoyltransferase catalytic subunit	3:348:147834	1:404:436346	1:478:511123	8:237:210841	1:295:291256
PAEM_00349	3	c(148862..149374)	pyrR	Uracil phosphoribosyltransferase	Glycosyltransferase; Transcription; Transcription regulation; Transferase.	F:COG2065	546231.4.peg.4860	Nucleosides and Nucleotides Pyrimidines De_Novo_Pyrimidine_Synthesis Pyrimidine operon regulatory protein PyrR	K02825	Regulates the transcription of the pyrimidine nucleotide (pyr) operon in response to exogenous pyrimidines; Also displays a weak uracil phosphoribosyltransferase activity which is not physiologically significant; Belongs to the purine/pyrimidine phosphoribosyltransferase family. PyrR subfamily.; KEGG: pae:PA0403 pyrimidine operon attenuation protein / uracil phosphoribosyltransferase	3:349:148862	1:405:437374	1:479:512151	8:238:211884	1:296:292549
PAEM_00350	3	c(149486..149920)	ruvX	Putative pre-16S rRNA nuclease	Cytoplasm; Hydrolase; Nuclease; Ribosome biogenesis.	L:COG0816	350703.3.peg.4022	Clustering-based subsystems Hypothetical protein possible functionally linked with Alanyl-tRNA synthetase CBSS-257314.1.peg.488 Putative Holliday junction resolvase (EC 3.1.-.-)	K07447	Could be a nuclease involved in processing of the 5'-end of pre-16S rRNA; Belongs to the YqgF nuclease family.; KEGG: pae:PA0404 putative holliday junction resolvase; Acting on ester bonds	3:350:149486	1:406:437998	1:480:512764	8:239:212515	1:297:293096
PAEM_00351	3	c(149920..150489)		UPF0301 protein AlgH		K:COG1678	350703.3.peg.4023	Clustering-based subsystems null CBSS-320372.3.peg.6046 UPF0301 protein YqgE	K07735	Belongs to the UPF0301 (AlgH) family.	3:351:149920	1:407:438432	1:481:513198	8:240:212943	1:298:293521
PAEM_00352	3	c(150538..151431)		hypothetical protein		M:COG0810	473788.3.peg.3253	Iron acquisition and metabolism null Hemin_transport_system Ferric siderophore transport system, periplasmic binding protein TonB	K03832		3:352:150538	1:408:439050	1:482:513816	8:241:213607	1:299:294181
PAEM_00353	3	c(151578..152531)	gshB	Glutathione synthase	ATP-binding; Glutathione biosynthesis; Ligase; Magnesium; Manganese; Metal-binding; Nucleotide-binding.	HJ:COG0189	326442.4.peg.2832	Stress Response Oxidative stress Glutathione:_Biosynthesis_and_gamma-glutamyl_cycle Glutathione synthetase (EC 6.3.2.3)	K01920	Belongs to the prokaryotic GSH synthase family; Contains 1 ATP-grasp domain.; KEGG: buc:BU547 glutathione synthase	3:353:151578	1:409:440090	1:483:514845	8:242:214585	1:300:295168
PAEM_00354	3	152786..153193		Protein PilG	Phosphoprotein; Two-component regulatory system.	T:COG0784	247633.3.peg.848	Motility and Chemotaxis null Bacterial_Chemotaxis Signal transduction histidine kinase CheA (EC 2.7.3.-)	K02657	Is involved in pilus biosynthesis and twitching motility. May act as a single-domain response regulator whose function may be to receive a certain environmental signal(s) and then transduce that signal to the pilus assembly machinery via specific protein-protein interactions. Contains 1 response regulatory domain.	3:354:152786	1:410:441298	1:484:516053	8:243:215802	1:301:296346
PAEM_00355	3	153240..153605		Protein PilH	Phosphoprotein; Two-component regulatory system.	T:COG0745	224911.5.peg.300	Phosphorus Metabolism null Phosphate_metabolism response regulator in two-component regulatory system with PhoQ	K07661	May be a part of a signal-transduction system that regulates twitching motility by controlling pilus function (extension and retraction). Contains 1 response regulatory domain.	3:355:153240	1:411:441752	1:485:516507	8:244:216254	1:4562:4913902
PAEM_00356	3	153656..154192		Protein PilI	Sensory transduction.	NT:COG0835	443143.3.peg.3686	Motility and Chemotaxis null Bacterial_Chemotaxis Positive regulator of CheA protein activity (CheW)	K02659	May be a part of a signal-transduction system that regulates twitching motility by controlling pilus function (extension and retraction). Contains 1 cheW-like domain.	3:356:153656	1:412:442168	1:486:516922	8:245:216664
PAEM_00357	3	154277..156325		Protein PilJ	Cell inner membrane; Cell membrane; Membrane; Methylation; Transducer; Transmembrane; Transmembrane helix.	S:COG0840	561230.3.peg.415	Motility and Chemotaxis null Bacterial_Chemotaxis Methyl-accepting chemotaxis protein I (serine chemoreceptor protein)	K02660	May be a part of a signal-transduction system that regulates twitching motility by controlling pilus function (extension and retraction). Contains 1 HAMP domain; Contains 1 methyl-accepting transducer domain.	3:357:154277	1:413:442789	1:487:517544	8:246:217281	1:2616:2877742
PAEM_00358	3	156386..157261		Chemotaxis protein methyltransferase	Chemotaxis; Methyltransferase; S-adenosyl-L-methionine; Transferase.	T:ENOG410XNMH	350703.3.peg.4029	Motility and Chemotaxis null Bacterial_Chemotaxis Chemotaxis protein methyltransferase CheR (EC 2.1.1.80)	K02661	Methylation of the membrane-bound methyl-accepting chemotaxis proteins (MCP) to form gamma-glutamyl methyl ester residues in MCP; Contains 1 cheR-type methyltransferase domain.	3:358:156386	1:414:444898	1:488:519653	8:247:219390
PAEM_00359	3	157273..164691		Chemotaxis protein CheA	ATP-binding; Chemotaxis; Cytoplasm; Kinase; Nucleotide-binding; Phosphoprotein; Transferase; Two-component regulatory system.	T:COG0784|T:COG0643	247633.3.peg.848	Motility and Chemotaxis null Bacterial_Chemotaxis Signal transduction histidine kinase CheA (EC 2.7.3.-)	K02487|K06596	Involved in the transmission of sensory signals from the chemoreceptors to the flagellar motors. CheA is autophosphorylate; it can transfer its phosphate group to either CheB or CheY (By similarity); Contains 1 cheW-like domain; Contains 1 histidine kinase domain; Contains 1 HPt domain.	3:359:157273	1:415:445785	1:489:520540	8:248:220271	1:2279:2426844
PAEM_00360	3	164684..165715		Chemotaxis response regulator protein-glutamate methylesterase	Chemotaxis; Cytoplasm; Hydrolase; Phosphoprotein.	T:COG2201	350703.3.peg.4031	Motility and Chemotaxis null Bacterial_Chemotaxis Chemotaxis response regulator protein-glutamate methylesterase CheB (EC 3.1.1.61)	K06597	Involved in the modulation of the chemotaxis syste; catalyzes the demethylation of specific methylglutamate residues introduced into the chemoreceptors (methyl-accepting chemotaxis proteins) by CheR; Contains 1 cheB-type methylesterase domain; Contains 1 response regulatory domain.	3:360:164684	1:416:453202	1:490:527909	8:249:228318
PAEM_00361	3	165712..166218		hypothetical protein		S:ENOG41121NS			K06598		3:361:165712	1:417:454230	1:491:528937	8:250:229322
PAEM_00362	3	166226..167020		Bifunctional transcriptional activator/DNA repair enzyme Ada	Activator; DNA damage; DNA repair; DNA-binding; Metal-binding; Methyltransferase; Multifunctional enzyme; Transcription; Transcription regulation; Transferase; Zinc.	K:COG2207	12149.1.peg.4486	Carbohydrates Monosaccharides L-rhamnose_utilization L-rhamnose operon regulatory protein RhaS	K06599	Is involved in the adaptive response to alkylation damage in DNA caused by alkylating agents. Repairs O6- methylguanine and 04-methylthymine residues in alkylated DNA by a direct and irreversible transfer of the methyl group from the base to one of its own cysteine residues (Cys-321). Also specifically repairs the Sp diastereomer of DNA methylphosphotriester lesions by the same mechanism, althoug…	3:362:166226	1:418:454744	1:492:529451	8:251:229846	1:3964:4263269
PAEM_00363	3	167096..167707		Chemotactic transduction protein ChpE	Cell membrane; Membrane; Transmembrane; Transmembrane helix.	E:COG1280			K06600	Belongs to the rht family.	3:363:167096	1:419:455614	1:493:530322	8:252:230733
PAEM_00364	3	c(167715..169088)		hypothetical protein		S:ENOG410YB2H					3:364:167715	1:420:456233	1:494:530938
PAEM_00365	3	c(169165..169887)	rsmE	16S rRNA (uracil(1498)-N(3))-methyltransferase	Cytoplasm; Methyltransferase; rRNA processing; S-adenosyl-L-methionine; Transferase.	S:COG1385	322710.5.peg.298	Stress Response Heat shock Heat_shock_dnaK_gene_cluster_extended Ribosomal RNA small subunit methyltransferase E (EC 2.1.1.-)	K09761	Specifically methylates the N3 position of the uracil ring of uridine 1498 (m3U1498) in 16S rRNA. Acts on the fully assembled 30S ribosomal subunit (By similarity); Belongs to the RNA methyltransferase RsmE family.; KEGG: pae:PA0419 16S rRNA (uracil1498-N3)-methyltransferase	3:365:169165	1:421:457683	1:495:532388	8:253:231423	1:302:297112
PAEM_00366	3	c(169980..171383)	bioA	Adenosylmethionine--8-amino-7-oxononanoate transaminase	Aminotransferase; Biotin biosynthesis; Cytoplasm; Pyridoxal phosphate; S-adenosyl-L-methionine; Transferase.	E:COG0161	322710.5.peg.300	Cofactors, Vitamins, Prosthetic Groups, Pigments Biotin Biotin_biosynthesis Adenosylmethionine-8-amino-7-oxononanoate aminotransferase (EC 2.6.1.62)	K00833	Catalyzes the transfer of the alpha-amino group from S- adenosyl-L-methionine (SAM) to 7-keto-8-aminopelargonic acid (KAPA) to form 7,8-diaminopelargonic acid (DAPA). It is the only animotransferase known to utilize SAM as an amino donor; Belongs to the class-III pyridoxal-phosphate-dependent aminotransferase family. BioA subfamily.; KEGG: pae:PA0420 adenosylmethionine---8-amino-7-oxononanoate am…	3:366:169980	1:422:458498	1:496:533203	8:254:232219	1:304:298586
PAEM_00367	3	171557..173047	MAO,aofH	Monoamine oxidase	Flavoprotein; Oxidoreductase; Plasmid.	E:COG1231	196627.14.peg.616	Fatty Acids, Lipids, and Isoprenoids Isoprenoids Carotenoids Phytoene dehydrogenase (EC 1.14.99.-)	K00274	Catalyzes the removal of methylamine from 4- methylaminobutanoate with the formation of succinate semialdehyde. Is involved in the catabolism of 4-methylaminobutanoate produced from nicotine. Has a very weak monoamine oxidase activity with 4- aminobutanoate. Cannot use spermidine, spermine, sarcosine, dimethylglycine, glycine, choline, betaine, alpha-methylamino isobutyrate, methylamine propionit…	3:367:171557	1:423:460075	1:497:534781	8:255:233839	1:305:300092
PAEM_00368	3	173228..173797		Cytochrome b561 like protein	Cell inner membrane; Cell membrane; Electron transport; Heme; Iron; Membrane; Metal-binding; Transmembrane; Transmembrane helix; Transport.	C:COG3038			K12262	Belongs to the cytochrome b561 family.	3:368:173228	1:424:461746	1:498:536453	8:256:235610	1:306:301850
PAEM_00369	3	173809..174384		UPF0312 protein	Periplasm; Signal.	S:COG2353				Belongs to the UPF0312 family. Type 1 subfamily.	3:369:173809	1:425:462327	1:499:537034	8:257:236194	1:307:302416
PAEM_00370	3	c(174453..174896)		Multidrug resistance operon repressor	DNA-binding; Repressor; Transcription; Transcription regulation.	K:COG1846	350703.3.peg.4040	Virulence, Disease and Defense Resistance to antibiotics and toxic compounds MexA-MexB-OprM_Multidrug_Efflux_System Transcriptional regulator MexR	K18131	Repressor of the mexAB-oprM multidrug resistance operon. Also represses its own expression. Many variants lead to increased expression of the mexAB-oprM operon. Contains 1 HTH marR-type DNA-binding domain.	3:370:174453	1:426:462971	1:500:537679	8:258:236812
PAEM_00371	3	175171..176322		Multidrug resistance protein MexA	Antibiotic resistance; Cell inner membrane; Cell membrane; Coiled coil; Lipoprotein; Membrane; Palmitate; Signal; Transport.	V:ENOG410XNVN	208964.1.peg.426	Virulence, Disease and Defense Resistance to antibiotics and toxic compounds Multidrug_Resistance_Efflux_Pumps RND efflux system, membrane fusion protein CmeA	K03585	The periplasmic linker component of the MexAB-OprM efflux system that confers multidrug resistance. Also functions as the major efflux pump for n-hexane and p-xylene efflux. Over- expression of the pump increases antibiotic and solvent efflux capacities. Required for assembly of the MexA/MexB/OprM complex. Implicated in the secretion of the siderophore pyoverdine. The ability to export antibiotic…	3:371:175171	1:427:463689	1:501:538397	8:259:237535	1:179:182887
PAEM_00372	3	176338..179478		Antibiotic efflux pump membrane transporter ArpB	Antibiotic resistance; Cell inner membrane; Cell membrane; Membrane; Transmembrane; Transmembrane helix; Transport.	P:COG0841	400667.7.peg.2353	Virulence, Disease and Defense Resistance to antibiotics and toxic compounds Multidrug_Resistance_Efflux_Pumps Acriflavin resistance protein	K18138	The inner membrane transporter component of an antibiotic efflux pump. Confers resistance to numerous structurally unrelated antibiotics such as carbenicillin, chloramphenicol, erythromycin, novobiocin, streptomycin and tetracycline. Is not involved in organic solvent efflux. Belongs to the resistance-nodulation-cell division (RND) (TC 2.A.6) family.	3:372:176338	1:428:464856	1:502:539564	8:260:238699	1:180:184046
PAEM_00373	3	179480..180937		Outer membrane protein OprM	Antibiotic resistance; Cell outer membrane; Lipoprotein; Membrane; Palmitate; Signal; Transmembrane; Transmembrane beta strand; Transport.	M:COG1538	350703.3.peg.4043	Virulence, Disease and Defense Resistance to antibiotics and toxic compounds Multidrug_Resistance_Efflux_Pumps RND efflux system, outer membrane lipoprotein CmeC	K18139	The outer membrane component of the MexAB-OprM efflux system that confers multidrug resistance. Also functions as the major efflux pump for n-hexane and p-xylene efflux. Over- expression of the pump increases antibiotic and solvent efflux capacities. Can replace the OprJ outer membrane component of the MexCD-OprJ pum; the antibiotics exported are those exported by the intact MexCD pump, showing t…	3:373:179480	1:429:467998	1:503:542706	8:261:241844	1:4843:5246117
PAEM_00374	3	c(181033..182952)	deaD,cshA	RNA helicase	ATP-binding; Cytoplasm; Helicase; Hydrolase; Nucleotide-binding; RNA-binding; Stress response.	L:COG0513	312309.3.peg.2726	RNA Metabolism RNA processing and modification ATP-dependent_RNA_helicases,_bacterial ATP-dependent RNA helicase RhlE	K05592	DEAD-box RNA helicase involved in various cellular processes at low temperature, including ribosome biogenesis, mRNA degradation and translation initiation; Belongs to the DEAD box helicase family. DeaD subfamily; Contains 1 helicase ATP-binding domain; Contains 1 helicase C-terminal domain.; KEGG: bab:bbp_335 ATP-dependent RNA helicase DeaD	3:374:181033	1:430:469550	1:504:544256	9:684:309688	1:333:332909
PAEM_00375	3	c(183203..184273)		hypothetical protein		S:ENOG4111T89					3:375:183203	1:431:471720	1:505:546414	9:685:311964
PAEM_00376	3	c(184343..185215)	metF,MTHFR	Methylenetetrahydrofolate reductase (NAD(P)H)	Amino-acid biosynthesis; FAD; Flavoprotein; Methionine biosynthesis; NAD; NADP; Oxidoreductase.	E:COG0685	350703.3.peg.4046	Carbohydrates One-carbon Metabolism One-carbon_metabolism_by_tetrahydropterines 5,10-methylenetetrahydrofolate reductase (EC 1.5.1.20)	K00297	Belongs to the methylenetetrahydrofolate reductase family.; KEGG: pae:PA0430 methylenetetrahydrofolate reductase (NADPH)	3:376:184343	1:432:472860	1:506:547555	9:686:313100	1:334:334820
PAEM_00377	3	c(185258..185797)	spoT	GTP diphosphokinase		KT:COG0317	326427.4.peg.895	Regulation and Cell signaling null Stringent_Response,_(p)ppGpp_metabolism GTP pyrophosphokinase (EC 2.7.6.5), (p)ppGpp synthetase II	K01139	KEGG: chu:CHU_2390 GTP diphosphokinase / guanosine-3',5'-bis(diphosphate) 3'-diphosphatase	3:377:185258	1:433:473775	1:507:548468
PAEM_00378	3	c(185853..187262)	ahcY	Adenosylhomocysteinase	Cytoplasm; Hydrolase; NAD; One-carbon metabolism.	H:COG0499	546231.4.peg.5226	Amino Acids and Derivatives Lysine, threonine, methionine, and cysteine Methionine_Degradation Adenosylhomocysteinase (EC 3.3.1.1)	K01251	May play a key role in the regulation of the intracellular concentration of adenosylhomocysteine; Belongs to the adenosylhomocysteinase family.; KEGG: pae:PA0432 adenosylhomocysteinase	3:378:185853	1:434:474370	1:508:549062	9:687:314024	1:335:335785
PAEM_00379	3	187569..187985		hypothetical protein							3:379:187569	1:435:476086	1:509:550778
PAEM_00380	3	188111..190303		hypothetical protein		P:ENOG410XPGB	350703.3.peg.5456	Cofactors, Vitamins, Prosthetic Groups, Pigments Tetrapyrroles Coenzyme_B12_biosynthesis Outer membrane vitamin B12 receptor BtuB	K02014		3:380:188111	1:436:476628	1:510:551320	16:2340:68284	1:4876:5297680
PAEM_00381	3	190314..191792		hypothetical protein		S:ENOG410Y2GD	350703.3.peg.5457	Cofactors, Vitamins, Prosthetic Groups, Pigments Tetrapyrroles Coenzyme_B12_biosynthesis Optional hypothetical component of the B12 transporter BtuN			3:381:190314	1:437:478831	1:511:553523
PAEM_00382	3	191877..192497		HTH-type transcriptional regulator RutR	DNA-binding; Repressor; Transcription; Transcription regulation.	K:COG1309	350703.3.peg.5458	Nucleosides and Nucleotides Pyrimidines Pyrimidine_utilization Transcriptional regulator RutR of pyrimidine catabolism (TetR family)	K09017	Master transcription regulator which represses the degradation of pyrimidines (rutABCDEFG) and purines (gcl operon) for maintenance of metabolic balance between pyrimidines and purines. It also regulates the synthesis of pyrimidine nucleotides and arginine from glutamine (carAB) and the supply of glutamate (gadABWX) (By similarity); Contains 1 HTH tetR-type DNA-binding domain.	3:382:191877	1:438:480394	1:512:555085	17:2392:31909
PAEM_00383	3	c(192534..193805)	codA	Cytosine deaminase	Cytosine metabolism; Hydrolase; Iron; Metal-binding; Zinc.	F:COG0402	350703.3.peg.5459	Nucleosides and Nucleotides Pyrimidines pyrimidine_conversions Cytosine deaminase (EC 3.5.4.1)	K01485	Catalyzes the hydrolytic deamination of cytosine to uracil. Is involved in the pyrimidine salvage pathway, which allows the cell to utilize cytosine for pyrimidine nucleotide synthesis. Is also able to catalyze deamination of isoguanine, a mutagenic oxidation product of adenine in DNA, and of isocytosine. To a lesser extent, also catalyzes the conversion of 5- fluorocytosine (5FC) to 5-fluorourac…	3:383:192534	1:439:481051	1:513:555743	17:2714:350522	1:2820:3125575
PAEM_00384	3	c(193795..195045)		Cytosine permease	Cell inner membrane; Cell membrane; Cytosine metabolism; Membrane; Transmembrane; Transmembrane helix; Transport.	F:COG1457	350703.3.peg.5460	Amino Acids and Derivatives null Creatine_and_Creatinine_Degradation Cytosine permease	K10974	Required for cytosine transport into the cell. Belongs to the purine-cytosine permease (2.A.39) family.	3:384:193795	1:440:482312	1:514:557004
PAEM_00385	3	c(195227..196501)	preA	Dihydrouracil dehydrogenase (NAD(+))	4Fe-4S; Acetylation; Alternative splicing; Cytoplasm; Disease mutation; FAD; Flavoprotein; FMN; Iron; Iron-sulfur; Metal-binding; NADP; Nucleotide-binding; Oxidoreductase; Phosphoprotein; Polymorphism; Repeat.	C:COG1146|F:COG0167	633131.3.peg.1784	Nucleosides and Nucleotides Pyrimidines Pyrimidine_utilization Dihydropyrimidine dehydrogenase [NADP+] (EC 1.3.1.2)	K17723	Involved in pyrimidine base degradation. Catalyzes the reduction of uracil and thymine. Also involved the degradation of the chemotherapeutic drug 5-fluorouracil. Belongs to the dihydropyrimidine dehydrogenase family; Contains 3 4Fe-4S ferredoxin-type domains.; KEGG: dda:Dd703_0045 dihydropyrimidine dehydrogenase (NAD+) subunit PreA	3:385:195227	1:441:483744	1:515:558436
PAEM_00386	3	c(196501..197868)	preT	Dihydrouracil dehydrogenase (NAD(+))	NAD; Oxidoreductase.	E:COG0493	350703.3.peg.5462	Nucleosides and Nucleotides Pyrimidines Pyrimidine_utilization Pyridine nucleotide-disulphide oxidoreductase associated with reductive pyrimidine catabolism	K17722	Involved in pyrimidine base degradation. Catalyzes physiologically the reduction of uracil to 5,6-dihydrouracil (DHU) by using NADH as a specific cosubstrate. It also catalyzes the reverse reaction and the reduction of thymine to 5,6- dihydrothymine (DHT) (By similarity); Belongs to the NADH dehydrogenase family.; KEGG: pae:PA0440 dihydropyrimidine dehydrogenase (NAD+) subunit PreT	3:386:196501	1:442:485018	1:516:559710	9:719:353069	1:4239:4581886
PAEM_00387	3	c(197963..199402)	DPYS,dht,hydA	Dihydropyrimidinase	Hydrolase; Metal-binding; Zinc.	F:COG0044	350703.3.peg.5463	Nucleosides and Nucleotides Pyrimidines Pyrimidine_utilization Dihydropyrimidinase (EC 3.5.2.2)	K01464	Catalyzes the hydrolysis of dihydropyrimidines and of the structurally related DL-5-mono-substituted hydantoins, to produce N-carbamoyl-D-amino acids; Belongs to the DHOase family. Hydantoinase/dihydropyrimidinase subfamily.; KEGG: pae:PA0441 dihydropyrimidinase	3:387:197963	1:443:486480	1:517:561172
PAEM_00388	3	200018..201508		uncharacterized protein	Cell inner membrane; Cell membrane; Membrane; Plasmid; Transmembrane; Transmembrane helix; Transport.	FH:COG1953	390235.3.peg.1834	Nucleosides and Nucleotides Pyrimidines Pyrimidine_utilization Possible pyrimidine permease in reductive pathway	K03457	Belongs to the purine-cytosine permease (2.A.39) family.	3:388:200018	1:444:488535	1:518:563227	15:2210:20519
PAEM_00389	3	201567..202850	pydC	Beta-ureidopropionase	Hydrolase.	E:COG0624	350703.3.peg.5465	Nucleosides and Nucleotides Pyrimidines Pyrimidine_utilization Beta-ureidopropionase (EC 3.5.1.6)	K06016	Belongs to the peptidase M20 family.; KEGG: pae:PA0444 beta-ureidopropionase / N-carbamoyl-L-amino-acid hydrolase	3:389:201567	1:445:490084	1:519:564776
PAEM_00390	3	c(203050..204273)	frc	Formyl-CoA transferase	Carbon dioxide fixation; Transferase.	C:COG1804	467661.3.peg.3198	Sulfur Metabolism null Release_of_Dimethyl_Sulfide_(DMS)_from_Dimethylsulfoniopropionate_(DMSP) Dimethylsulfoniopropionate (DMSP) acyl CoA transferase DddD	K07749	Involved in the 3-hydroxypropionate cycle used for autotrophic carbon dioxide fixation. Catalyzes the transfer of CoA moiety from succinyl-CoA to L-malate to yield L-malyl-CoA (By similarity); Belongs to the CaiB/BaiF CoA-transferase family.; KEGG: rta:Rta_14270 formyl-CoA transferase	3:390:203050	1:446:491567	1:520:566259	9:688:315906	1:2332:2494346
PAEM_00391	3	c(204393..205574)	GCDH,gcdH	Glutaryl-CoA dehydrogenase (ETF)	Acetylation; Alternative splicing; Disease mutation; FAD; Flavoprotein; Glutaricaciduria; Mitochondrion; Oxidoreductase; Polymorphism; Transit peptide.	I:COG1960	208964.1.peg.448	Metabolism of Aromatic Compounds Anaerobic degradation of aromatic compounds Anaerobic_benzoate_metabolism Glutaryl-CoA dehydrogenase (EC 1.3.99.7)	K00252	Catalyzes the oxidative decarboxylation of glutaryl-CoA to crotonyl-CoA and CO(2) in the degradative pathway of L-lysine, L-hydroxylysine, and L-tryptophan metabolism. It uses electron transfer flavoprotein as its electron acceptor. Isoform Short is inactive; Belongs to the acyl-CoA dehydrogenase family.; KEGG: psd:DSC_09035 glutaryl-CoA dehydrogenase	3:391:204393	1:447:492910	1:521:567602	9:689:317248	1:2333:2495606
PAEM_00392	3	205795..206703		HTH-type transcriptional regulator DsdC	Activator; DNA-binding; Transcription; Transcription regulation.	K:ENOG410XS6G	640131.3.peg.2243	Regulation and Cell signaling null Orphan_regulatory_proteins Glycine cleavage system transcriptional activator	K03566	Regulates the expression of the dsd operon for D-serine deaminase (dsdA); Contains 1 HTH lysR-type DNA-binding domain.	3:392:205795	1:448:494312	1:522:569004	9:690:318644	1:2335:2498586
PAEM_00393	3	206855..207259		hypothetical protein		I:COG1607	546231.4.peg.5225	Carbohydrates One-carbon Metabolism Serine-glyoxylate_cycle cytosolic long-chain acyl-CoA thioester hydrolase family protein			3:393:206855	1:449:495372	1:523:570064	9:691:319624
PAEM_00394	3	c(207302..208924)		Probable low-affinity inorganic phosphate transporter	Cell membrane; Membrane; Phosphate transport; Transmembrane; Transmembrane helix; Transport.	P:COG0306	350703.3.peg.5471	Phosphorus Metabolism null Phosphate_metabolism Low-affinity inorganic phosphate transporter	K03306	Low-affinity inorganic phosphate transport; Belongs to the inorganic phosphate transporter (PiT) (TC 2.A.20) family. Pit subfamily.	3:394:207302	1:450:495819	1:524:570511	10:846:123019	1:455:459352
PAEM_00395	3	209304..210635		Membrane-bound protease	Hydrolase; Membrane; Protease; Serine protease; Signal; Transmembrane; Transmembrane helix.	O:COG1030	388272.4.peg.467	Miscellaneous null YbbK Putative membrane-bound ClpP-class protease associated with aq_911	K07403	Protease that cleaves its substrates preferentially near hydrophobic or aromatic amino acid residues. Can degrade casein and the stomatin homolog PH1511 (in vitro); Belongs to the peptidase S14 family.	3:395:209304	1:451:497821	1:525:572500	8:292:275176	1:528:550621
PAEM_00396	3	210635..211426	hflK	Stomatin like protein	Coiled coil; Membrane; Transmembrane; Transmembrane helix.	O:COG0330	388272.4.peg.468	Miscellaneous null YbbK Putative stomatin/prohibitin-family membrane protease subunit aq_911	K04088	Belongs to the band 7/mec-2 family.; KEGG: ome:OLMES_1835 membrane protease subunit HflK; Acting on peptide bonds (peptidases)	3:396:210635	1:452:499152	1:526:573831	8:293:276528	1:529:552041
PAEM_00397	3	211534..212265		hypothetical protein		E:COG0834			K02030		3:397:211534	1:453:500051	1:527:574731	8:294:277446
PAEM_00398	3	c(212262..214463)		Inner membrane protein YccS	Cell inner membrane; Cell membrane; Membrane; Transmembrane; Transmembrane helix.	S:COG1289	423368.8.peg.1227	Clustering-based subsystems null CBSS-83333.1.peg.946 Putative efflux (PET) family inner membrane protein YccS		Belongs to the YccS/YhfK family.	3:398:212262	1:454:500779	1:528:575459	8:295:278205	1:527:547603
PAEM_00399	3	c(214725..216101)	dbpA	RNA helicase	ATP-binding; Cytoplasm; Helicase; Hydrolase; Initiation factor; Nucleotide-binding; Protein biosynthesis; RNA-binding.	L:COG0513	326442.4.peg.199	RNA Metabolism RNA processing and modification ATP-dependent_RNA_helicases,_bacterial ATP-dependent RNA helicase DbpA	K05591	ATP-binding RNA helicase involved in translation initiation. Remodels RNA in response to ADP and ATP concentrations by facilitating disruption, but also formation of RNA duplexes (By similarity); Belongs to the DEAD box helicase family. DDX3/DED1 subfamily; Contains 1 helicase ATP-binding domain; Contains 1 helicase C-terminal domain.; KEGG: pae:PA0455 ATP-independent RNA helicase DbpA	3:399:214725	1:455:503242	1:529:577878	8:296:280527	1:1421:1509869
PAEM_00400	3	216449..216658		Major cold shock protein CspA	Activator; Cytoplasm; DNA-binding; Stress response; Transcription; Transcription regulation.	K:COG1278	350703.3.peg.5477	Stress Response Cold shock Cold_shock,_CspA_family_of_proteins Cold shock protein CspE	K03704	Contains 1 CSD (cold-shock) domain.	3:400:216449	1:456:504966	1:530:579602	8:297:282238	1:1069:1123755
PAEM_00401	3	216809..217333		hypothetical protein		O:COG4067	546231.4.peg.1222	Protein Metabolism Protein biosynthesis Ribosome_biogenesis_bacterial Ribosomal protein S6 glutaminyl transferase			3:401:216809	1:457:505326	1:531:579961	8:298:282562	1:1668:1767566
PAEM_00402	3	c(217436..218869)		Putative multidrug resistance protein MdtD	Cell inner membrane; Cell membrane; Membrane; Transmembrane; Transmembrane helix; Transport.	P:ENOG410XNN3	391735.5.peg.1956	Cofactors, Vitamins, Prosthetic Groups, Pigments NAD and NADP NAD_and_NADP_cofactor_biosynthesis_global Niacin transporter NiaP	K03446	Belongs to the major facilitator superfamily. TCR/Tet family.	3:402:217436	1:459:506220	1:533:580855	8:299:283063	1:535:558599
PAEM_00403	3	219243..222041		ATP-dependent Clp protease ATP-binding subunit ClpA like protein CD4A, chloroplastic	ATP-binding; Chaperone; Chloroplast; Nucleotide-binding; Plastid; Repeat; Transit peptide.	O:COG0542	388272.4.peg.476	Protein Metabolism Protein degradation Proteolysis_in_bacteria,_ATP-dependent ATP-dependent Clp protease ATP-binding subunit ClpA	K03696	May interact with a ClpP-like protease involved in degradation of denatured proteins in the chloroplast. Belongs to the ClpA/ClpB family. ClpC subfamily; Contains 1 UVR domain.	3:403:219243	1:460:508027	1:534:582664	18:2945:90024	1:2490:2724524
PAEM_00404	3	222143..222721		hypothetical protein		S:ENOG410Y27U					3:404:222143	1:461:510927	1:535:585564	8:300:284772	1:4438:4795855
PAEM_00405	4	315..512		hypothetical protein							4:405:315		1:4267:4590938
PAEM_00406	4	668..1396		hypothetical protein		S:ENOG410XQX0					4:406:668		1:4268:4591292
PAEM_00407	4	1402..1950		hypothetical protein		S:ENOG410Y18T					4:407:1402		1:4269:4592026
PAEM_00408	4	1997..2836		hypothetical protein		S:COG3646			K07741		4:408:1997		1:4270:4592622
PAEM_00409	4	2866..3354		hypothetical protein		L:COG0629	232721.5.peg.2290	DNA Metabolism DNA repair DNA_repair,_bacterial_RecFOR_pathway Single-stranded DNA-binding protein	K03111		4:409:2866		1:4271:4593482
PAEM_00410	4	c(3773..3991)		hypothetical protein							4:410:3773
PAEM_00411	4	c(4005..4187)		hypothetical protein							4:411:4005
PAEM_00412	4	c(4473..4883)	mvpA,vapC	Ribonuclease VapC2	Hydrolase; Magnesium; Metal-binding; Nuclease; Toxin.	S:COG1487	546231.4.peg.736	Regulation and Cell signaling Programmed Cell Death and Toxin-antitoxin Systems Toxin-antitoxin_systems_(other_than_RelBE_and_MazEF) VapC toxin protein	K18828	Toxic component of a toxin-antitoxin (TA) module. An RNase. Its cognate antitoxin is VapB2 (By similarity); Belongs to the PINc/VapC protein family; Contains 1 PINc domain.; KEGG: eoj:ECO26_3520 tRNA(fMet)-specific endonuclease VapC; Acting on ester bonds	4:412:4473
PAEM_00413	4	c(4883..5113)		Putative antitoxin VapB2	DNA-binding.	S:COG4456	546231.4.peg.735	Regulation and Cell signaling Programmed Cell Death and Toxin-antitoxin Systems Toxin-antitoxin_systems_(other_than_RelBE_and_MazEF) VapB protein (antitoxin to VapC)	K18829	Antitoxin component of a toxin-antitoxin (TA) module. Neutralizes the effect of toxin VapC2 (By similarity); Belongs to the VapB family; Contains 1 SpoVT-AbrB domain.	4:413:4883
PAEM_00414	4	5369..7288	topA	DNA topoisomerase	DNA-binding; Isomerase; Magnesium; Metal-binding; Repeat; Topoisomerase; Zinc; Zinc-finger.	L:COG0550	220664.3.peg.5308	DNA Metabolism DNA replication DNA_topoisomerases,_Type_I,_ATP-independent DNA topoisomerase I (EC 5.99.1.2)	K03168	Releases the supercoiling and torsional tension of DNA, which is introduced during the DNA replication and transcription, by transiently cleaving and rejoining one strand of the DNA duplex. Introduces a single-strand break via transesterification at a target site in duplex DNA. The scissile phosphodiester is attacked by the catalytic tyrosine of the enzyme, resulting in the formation of a DNA-(5'…	4:414:5369	1:1960:2111520	1:4272:4594820	19:3494:580081	1:1333:1427414
PAEM_00415	4	8026..9915		hypothetical protein							4:415:8026		1:4274:4597820
PAEM_00416	4	9912..11885	SMARCAL1,HARP	DNA helicase	ATP-binding; Chromatin regulator; Chromosome; DNA damage; DNA repair; DNA-binding; Helicase; Hydrolase; Nucleotide-binding; Nucleus; Phosphoprotein.	L:COG0553	203124.1.peg.5637	Protein Metabolism Protein processing and modification Inteins intein-containing	K14440	DNA helicase that possesses intrinsic ATP-dependent nucleosome-remodeling activity and is both required for DNA repair and heterochromatin organization. Promotes DNA end resection of double-strand breaks (DSBs) following DNA damage: probably acts by weakening histone DNA interactions in nucleosomes flanking DSBs, facilitating single-stranded DNA (ssDNA) production by the EXO1 and SGS1 machinery. …	4:416:9912	1:4292:4641205	1:4275:4599706	21:4256:315096	1:1685:1786712
PAEM_00417	4	12007..12789		hypothetical protein		S:COG4422	388399.4.peg.249	Phages, Prophages, Transposable elements, Plasmids Phages, Prophages Phage_packaging_machinery Phage terminase, large subunit			4:417:12007		1:2940:3165511
PAEM_00418	4	12822..14075		hypothetical protein		S:ENOG410ZSJ0					4:418:12822
PAEM_00419	4	14248..15372		hypothetical protein		S:ENOG410ZHXN	454169.6.peg.84	Membrane Transport Protein and nucleoprotein secretion system, Type IV Type_4_conjugative_transfer_system,_IncI1_type IncI1 plasmid conjugative transfer protein PilL	K02487		4:419:14248		1:4278:4603026
PAEM_00420	4	15372..17081		Outer membrane lipoprotein BfpB	Cell outer membrane; Fimbrium biogenesis; Lipoprotein; Membrane; Palmitate; Plasmid; Signal.	U:ENOG410Y9RX	585397.9.peg.3505	Membrane Transport Protein and nucleoprotein secretion system, Type IV Type_4_conjugative_transfer_system,_IncI1_type IncI1 plasmid conjugative transfer lipoprotein PilN	K12282		4:420:15372		1:4279:4604150
PAEM_00421	4	17085..18410		hypothetical protein		U:ENOG41120G6					4:421:17085		1:4280:4605863
PAEM_00422	4	18400..18933		hypothetical protein							4:422:18400		1:4281:4607178
PAEM_00423	4	18942..20522		Type II secretion system protein	ATP-binding; Cytoplasm; Nucleotide-binding; Protein transport; Transport.	U:COG2804	296591.1.peg.652	Membrane Transport Protein secretion system, Type II General_Secretion_Pathway General secretion pathway protein E	K02454	Involved in a type II secretion system (T2SS, formerly general secretion pathway, GSP) for the export of proteins. Required for the translocation of pectate lyases and cellulases across the outer membrane. Belongs to the GSP E family.	4:423:18942	1:1868:2002927	1:4282:4607720	16:2307:27716	1:1505:1595404
PAEM_00424	4	20522..21601		hypothetical protein		U:ENOG410YB4H	454169.6.peg.79	Membrane Transport Protein and nucleoprotein secretion system, Type IV Type_4_conjugative_transfer_system,_IncI1_type IncI1 plasmid conjugative transfer inner membrane protein PilR	K02653		4:424:20522	1:2332:2473064	1:4283:4609300
PAEM_00425	4	21623..22153		hypothetical protein		U:ENOG4111N3B					4:425:21623		1:4284:4610401
PAEM_00426	4	22150..23091		Twitching mobility protein	ATP-binding; Cytoplasm; Fimbrium biogenesis; Nucleotide-binding; Transport.	U:ENOG410Y7MX	546231.4.peg.4854	Membrane Transport Protein and nucleoprotein secretion system, Type IV Type_IV_pilus Twitching motility protein PilT	K02669	May be involved in pilus retraction. Belongs to the GSP E family.	4:426:22150	1:398:429440	1:4285:4610928	8:232:205058	1:292:287888
PAEM_00427	4	23096..24424		Shufflon protein	Plasmid.	U:ENOG410ZC9H	454169.6.peg.77	Membrane Transport Protein and nucleoprotein secretion system, Type IV Type_4_conjugative_transfer_system,_IncI1_type IncI1 plasmid conjugative transfer pilus-tip adhesin protein PilV	K21449		4:427:23096		1:4286:4611877
PAEM_00428	4	24453..24890		hypothetical protein							4:428:24453		1:4287:4613274
PAEM_00429	4	25812..26201		hypothetical protein							4:429:25812		1:4288:4614633
PAEM_00430	4	26455..26589		hypothetical protein							4:430:26455		1:4289:4615457
PAEM_00431	4	26913..27392		hypothetical protein		S:ENOG4111H35	350703.3.peg.4527	Clustering-based subsystems null CBSS-316273.3.peg.2709 FIG049434: Periplasmic protein TonB, links inner and outer membranes			4:431:26913		1:4290:4615914
PAEM_00432	4	27762..27959		hypothetical protein		S:ENOG410Y1EK					4:432:27762		1:4292:4616772
PAEM_00433	4	28445..29152		hypothetical protein		S:ENOG411008Q					4:433:28445		1:4293:4617161
PAEM_00434	4	29388..29738		hypothetical protein							4:434:29388		1:4294:4618110
PAEM_00435	4	29795..30586		hypothetical protein		S:ENOG410YIF9	350703.3.peg.1868	Clustering-based subsystems null CBSS-316273.3.peg.2709 FIG034376: Hypothetical protein			4:435:29795		1:4295:4618517
PAEM_00436	4	30689..31051		hypothetical protein		S:ENOG4111KTU	350703.3.peg.1867	Clustering-based subsystems null CBSS-316273.3.peg.2709 FIG046709: Hypothetical protein			4:436:30689		1:4297:4619491
PAEM_00437	4	31119..31373		hypothetical protein		S:ENOG4111PA2	350703.3.peg.1866	Clustering-based subsystems null CBSS-316273.3.peg.2709 FIG041301: Hypothetical protein			4:437:31119		1:4298:4619921
PAEM_00438	4	31465..32070		hypothetical protein		S:ENOG410XS45					4:438:31465		1:4299:4620274
PAEM_00439	4	32100..33545		hypothetical protein		S:ENOG410XQIQ					4:439:32100		1:4300:4620909
PAEM_00440	4	33650..35899	topB	DNA topoisomerase		L:ENOG410Y31Q	350703.3.peg.1863	Clustering-based subsystems null CBSS-316273.3.peg.2709 Superfamily II DNA/RNA helicases, SNF2 family	K03169	KEGG: psp:PSPPH_0752 DNA topoisomerase III	4:440:33650		1:4301:4622459
PAEM_00441	4	c(36001..36303)		hypothetical protein							4:441:36001
PAEM_00442	4	c(36583..37590)		Protein UmuC	DNA damage; DNA repair; SOS mutagenesis; SOS response.	L:COG0389	388272.4.peg.891	DNA Metabolism DNA repair DNA_repair,_bacterial_UmuCD_system Error-prone, lesion bypass DNA polymerase V (UmuC)	K03502	Involved in UV protection and mutation. Essential for induced (or SOS) mutagenesis. May modify the DNA replication machinery to allow bypass synthesis across a damaged template. Belongs to the DNA polymerase type-Y family; Contains 1 umuC domain.	4:442:36583		1:80:95398	19:3742:820960
PAEM_00443	4	c(37998..39422)	uvrD,pcrA	DNA helicase		S:ENOG4111QIV	682795.3.peg.827	DNA Metabolism DNA repair DNA_repair,_bacterial_UvrD_and_related_helicases ATP-dependent DNA helicase UvrD/PcrA	K03657	KEGG: pgv:SL003B_0604 DNA helicase II / ATP-dependent DNA helicase PcrA	4:443:37998
PAEM_00444	4	c(39409..41142)		hypothetical protein		S:ENOG410ZVPU			K03629		4:444:39409
PAEM_00445	5	c(208..1095)		Probable acyltransferase YihG	Acyltransferase; Cell inner membrane; Cell membrane; Membrane; Transferase; Transmembrane; Transmembrane helix.	I:COG0204	392500.6.peg.421	Fatty Acids, Lipids, and Isoprenoids Fatty acids Phospholipid_and_Fatty_acid_biosynthesis_related_cluster FIG018329: 1-acyl-sn-glycerol-3-phosphate acyltransferase		Belongs to the 1-acyl-sn-glycerol-3-phosphate acyltransferase family.	5:445:208	1:462:511658	1:536:586372	8:302:286081	1:540:564440
PAEM_00446	5	1238..1747		hypothetical protein		O:COG4067	350703.3.peg.5485	Protein Metabolism Protein biosynthesis Ribosome_biogenesis_bacterial Ribosomal protein S6 glutaminyl transferase			5:446:1238	1:463:512688	1:537:587402	8:304:288429	1:2165:2314563
PAEM_00447	5	1832..2521		Transcriptional regulatory protein AfsQ1	Cytoplasm; DNA-binding; Phosphoprotein; Transcription; Transcription regulation; Two-component regulatory system.	T:COG0745	400667.7.peg.2919	Phosphorus Metabolism null High_affinity_phosphate_transporter_and_control_of_PHO_regulon Phosphate regulon transcriptional regulatory protein PhoB (SphR)	K07773	Forms part of a two-component regulatory system AfsQ1/AfsQ2 involved in secondary metabolism. Contains 1 OmpR/PhoB-type DNA-binding domain; Contains 1 response regulatory domain.	5:447:1832	1:464:513282	1:538:587996	8:305:289017	1:1319:1407529
PAEM_00448	5	2521..3945	creC	Histidine kinase	ATP-binding; Cell inner membrane; Cell membrane; Kinase; Membrane; Nucleotide-binding; Phosphoprotein; Transferase; Transmembrane; Transmembrane helix; Two-component regulatory system.	T:COG0642	331271.8.peg.3704	Virulence, Disease and Defense Bacteriocins, ribosomally synthesized antibacterial peptides Tolerance_to_colicin_E2 Two-component response regulator CreC	K07641	Member of the two-component regulatory system CreC/CreB involved in catabolic regulation. CreC may function as a membrane- associated protein kinase that phosphorylates CreB in response to environmental signals. CreC can also phosphorylate PhoB; Contains 1 HAMP domain; Contains 1 histidine kinase domain.; KEGG: xcc:XCC2694 two-component system, OmpR family, sensor histidine kinase CreC	5:448:2521	1:465:513971	1:539:588685	8:306:289700	1:2295:2448170
PAEM_00449	5	4047..5405		Inner membrane protein CreD	Cell inner membrane; Cell membrane; Membrane; Transmembrane; Transmembrane helix.	V:COG4452	350703.3.peg.5488	Virulence, Disease and Defense Bacteriocins, ribosomally synthesized antibacterial peptides Tolerance_to_colicin_E2 Inner membrane protein CreD	K06143		5:449:4047	1:466:515498	1:540:590210	8:307:291254
PAEM_00450	5	5455..5757		hypothetical protein							5:450:5455	1:467:516906	1:541:591618	8:308:292630
PAEM_00451	5	5754..5939		hypothetical protein							5:451:5754	1:468:517205	1:542:591917
PAEM_00452	5	c(5902..6522)	GST,gst	Glutathione transferase		O:COG0625	350703.3.peg.5491	Stress Response Oxidative stress Glutathione:_Non-redox_reactions Glutathione S-transferase family protein	K00799	KEGG: rde:RD1_0562 glutathione S-transferase	5:452:5902	1:469:517353	1:543:592065	8:310:293809
PAEM_00453	5	c(6541..7491)	vgb	hypothetical protein		V:COG4257			K18235	KEGG: pae:PA0468 virginiamycin B lyase; Other carbon-oxygen lyases	5:453:6541	1:470:517992	1:544:592704	8:311:294445
PAEM_00454	5	7577..8434		hypothetical protein		S:ENOG411264E					5:454:7577	1:471:519028	1:545:593740
PAEM_00455	5	c(8607..11015)		Ferrichrome-iron receptor	Cell outer membrane; Disulfide bond; Ion transport; Iron; Iron transport; Membrane; Receptor; Signal; TonB box; Transmembrane; Transmembrane beta strand; Transport.	P:COG1629	350703.3.peg.5499	Iron acquisition and metabolism null Transport_of_Iron Ferrichrome-iron receptor	K02014	This receptor binds the ferrichrome-iron ligand. It interacts with the TonB protein, which is responsible for energy coupling of the ferrichrome-promoted iron transport system. Acts as a receptor for bacteriophage T5 as well as T1, phi80 and colicin M. Binding of T5 triggers the opening of a high conductance ion channel. Can also transport the antibiotic albomycin; Belongs to the TonB-dependent r…	5:455:8607	1:472:520058	1:546:594767		1:2115:2258642
PAEM_00456	5	c(11119..12090)		Protein FecR	Ion transport; Iron; Iron transport; Periplasm; Sensory transduction; Transport.	T:COG3712	257313.5.peg.376	Iron acquisition and metabolism null Hemin_transport_system heme uptake transmembrane sensor	K07165		5:456:11119	1:473:522555	1:547:597290		1:2019:2155146
PAEM_00457	5	c(12087..12605)		Probable RNA polymerase sigma factor FecI	DNA-binding; Ion transport; Iron; Iron transport; Sigma factor; Transcription; Transcription regulation; Transport.	K:COG1595	398578.3.peg.1167	Iron acquisition and metabolism null Hemin_transport_system heme uptake regulator	K03088	Sigma factors are initiation factors that promote the attachment of RNA polymerase to specific initiation sites and are then released. This sigma factor regulates the fec genes for iron dicitrate transport (Probable); Belongs to the sigma-70 factor family. ECF subfamily.	5:457:12087	1:474:523523	1:548:598258		1:4433:4789825
PAEM_00458	5	12774..13523	GST,gst	Glutathione transferase	Cytoplasm; Transferase.	O:COG0625	350703.3.peg.5502	Stress Response Oxidative stress Glutathione:_Non-redox_reactions Glutathione S-transferase family protein	K00799	Has a glutathione transferase activity with ethacrynic acid and nitrophenyl acetate. Has low glutathione peroxidase activity with cumene hydroperoxide. Belongs to the GST superfamily. Zeta family; Contains 1 GST C-terminal domain; Contains 1 GST N-terminal domain.; KEGG: mrd:Mrad2831_2922 glutathione S-transferase	5:458:12774	1:475:524210	1:549:598945	19:3629:716789	1:1200:1272892
PAEM_00459	5	13666..14067		Putative esterase	Hydrolase.	Q:COG2050				Belongs to the thioesterase PaaI family.	5:459:13666	1:476:525102	1:550:599836
PAEM_00460	5	14117..14686		HTH-type transcriptional regulator LmrA	DNA-binding; Repressor; Transcription; Transcription regulation.	K:ENOG4111TWN			K18939	Acts as repressor of the lincomycin-resistance (lmrAB) and yxaGH operons; Contains 1 HTH tetR-type DNA-binding domain.	5:460:14117	1:477:525553	1:551:600287
PAEM_00461	5	c(14720..16447)		Probable allantoin permease	Cell membrane; Membrane; Transmembrane; Transmembrane helix; Transport.	FH:COG1953	350703.3.peg.5505	Nucleosides and Nucleotides null Hydantoin_metabolism Hydantoin permease	K03457	Transport of allantoin; Belongs to the purine-cytosine permease (2.A.39) family.	5:461:14720	1:478:526156	1:552:600882
PAEM_00462	5	c(16795..17721)		HTH-type transcriptional regulator LeuO	Activator; DNA-binding; Repressor; Transcription; Transcription regulation.	K:ENOG4110BBF	411684.3.peg.1372	Regulation and Cell signaling null Orphan_regulatory_proteins Glycine cleavage system transcriptional activator	K05798	A global transcription factor. Activates transcription of the 9 following operon; yjjQ-bglJ, yjjP, acrEF, ybdO, yjcRQP, casABCDE12, rhsD-ybbC, fepE and gltF, in most cases it probably interferes with silencing by H-NS and activates transcription. Represses transcription of the 3 following operon; uxaCA, sdaCB and yjiY. H-NS repression of the bgl operon, leading to the ability to metabolize some b…	5:462:16795	1:479:528231	1:553:602957	17:2653:291001	1:3160:3460665
PAEM_00463	5	17809..18285	speG,SAT	Diamine N-acetyltransferase	Acyltransferase; Plant defense; Transferase.	K:COG0454			K00657	Acetyltransferase that converts ornithine to N5- acetylornithine, which is likely used in plant defense; Belongs to the acetyltransferase family; Contains 1 N-acetyltransferase domain.; KEGG: abo:ABO_2330 diamine N-acetyltransferase	5:463:17809	1:480:529245	1:554:603971	17:2670:306661
PAEM_00464	5	c(18363..19313)		Transcriptional activator protein LysR	Activator; Cytoplasm; DNA-binding; Repressor; Transcription; Transcription regulation.	K:ENOG4111J71	404589.4.peg.1854	Regulation and Cell signaling null DNA-binding_regulatory_proteins,_strays Hydrogen peroxide-inducible genes activator	K04761	This protein activates the transcription of the lysA gene encoding diaminopimelate decarboxylase. LysR is also a negative regulator of its own expression. Contains 1 HTH lysR-type DNA-binding domain.	5:464:18363	1:481:529800	1:1824:1937635	17:2630:268273	1:1783:1896204
PAEM_00465	5	19417..20214	pcaD	3-oxoadipate enol-lactonase	Aromatic hydrocarbons catabolism; Hydrolase.	S:COG0596	350703.3.peg.5509	Metabolism of Aromatic Compounds Peripheral pathways for catabolism of aromatic compounds Chloroaromatic_degradation_pathway Beta-ketoadipate enol-lactone hydrolase (EC 3.1.1.24)	K01055	KEGG: pae:PA0480 3-oxoadipate enol-lactonase	5:465:19417	1:482:530837	1:299:329631	11:1298:382152	1:3575:3863003
PAEM_00466	5	20257..20700		hypothetical protein							5:466:20257	1:483:531677
PAEM_00467	5	c(20748..22925)	aceB,glcB	Malate synthase	Cytoplasm; Glyoxylate bypass; Magnesium; Metal-binding; Oxidation; Transferase; Tricarboxylic acid cycle.	C:COG2225	247156.1.peg.2465	Carbohydrates Central carbohydrate metabolism Glyoxylate_bypass Malate synthase G (EC 2.3.3.9)	K01638	Involved in the glycolate utilization. Catalyzes the condensation and subsequent hydrolysis of acetyl-coenzyme A (acetyl-CoA) and glyoxylate to form malate and CoA; Belongs to the malate synthase family. GlcB subfamily.; KEGG: pae:PA0482 malate synthase	5:467:20748	1:484:532168	1:555:604713	8:312:295559	1:545:572623
PAEM_00468	5	23232..23675	rimI	[Ribosomal protein S18]-alanine N-acetyltransferase		K:COG0454			K03789	Contains 1 N-acetyltransferase domain.; KEGG: cbot:ATE48_10085 (ribosomal protein S18)-alanine N-acetyltransferase	5:468:23232	1:485:534652	1:556:607197	8:313:298031
PAEM_00469	5	23707..24222		hypothetical protein		E:COG2716	375286.7.peg.773	Cofactors, Vitamins, Prosthetic Groups, Pigments Folate and pterines Folate_Biosynthesis Methionyl-tRNA formyltransferase (EC 2.1.2.9)	K03567		5:469:23707	1:486:535127	1:557:607672	8:314:298532	1:546:575101
PAEM_00470	5	c(24912..25808)		Uncharacterized transporter	Cell membrane; Membrane; Transmembrane; Transmembrane helix; Transport.	S:COG2962			K05786	Belongs to the EamA transporter family; Contains 1 EamA domain.	5:470:24912	1:487:536332	1:558:608876	8:315:299684	1:548:576671
PAEM_00471	5	c(26011..26985)		Serine/threonine protein kinase RdoA	ATP-binding; Cytoplasm; Kinase; Magnesium; Metal-binding; Nucleotide-binding; Phosphoprotein; Serine/threonine-protein kinase; Stress response; Transferase.	S:COG2334				A protein kinase that (auto)phosphorylates on Ser and Thr residues, probably involved in the extracytoplasmic stress response (PubMed:12511488). Probably acts to suppress the effects of stress linked to accumulation of reactive oxygen species (By similarity); Belongs to the SrkA/RdoA protein kinase family.	5:471:26011	1:488:537431	1:559:609983	8:316:300757	1:549:577752
PAEM_00472	5	c(27047..27805)		Transcriptional regulator ModE	Activator; Cytoplasm; DNA-binding; Molybdenum; Repeat; Repressor; Transcription; Transcription regulation; Transport.	K:COG2005	350703.3.peg.3041	Membrane Transport null Transport_of_Molybdenum DNA-binding domain of ModE	K02019	The ModE-Mo complex acts as a repressor of the modABC operon, involved in the transport of molybdate. Upon binding molybdate, the conformation of the protein changes, promoting dimerization of ModE-Mo. The protein dimer is then competent to bind a DNA region, upstream of the modABC operon. Acts also as an enhancer of the expression of genes coding for molybdoenzymes, both directly and indirectly …	5:472:27047	1:489:538467	1:560:611019	8:318:302337	1:4764:5137174
PAEM_00473	5	c(27873..28193)		uncharacterized protein		S:COG5544			K05811		5:473:27873	1:490:539293	1:561:611845
PAEM_00474	5	c(28235..28960)	purF,PPAT	Amidophosphoribosyltransferase		S:COG1040	388272.4.peg.508	Stress Response Oxidative stress Glutaredoxins Competence protein F homolog, phosphoribosyltransferase domain	K00764	Could be involved in gluconate metabolism; Belongs to the ComF/GntX family.; KEGG: chu:CHU_3495 amidophosphoribosyltransferase	5:474:28235	1:491:539655	1:562:612207	8:319:303191	1:550:578836
PAEM_00475	5	c(29099..29392)		hypothetical protein		S:ENOG41129XW					5:475:29099	1:492:540519	1:563:613071	8:320:303980	1:658:672312
PAEM_00476	5	c(29446..30363)		RuBisCO operon transcriptional regulator	Activator; DNA-binding; Transcription; Transcription regulation.	K:COG0583	511693.5.peg.2187	Clustering-based subsystems Lysine, threonine, methionine, and cysteine YeiH LysR family transcriptional regulator YeiE	K17737	Trans-acting transcriptional regulator of RuBisCO genes (rbcAB) expression. Contains 1 HTH lysR-type DNA-binding domain.	5:476:29446	1:493:540866	1:564:613418	21:4086:124506	1:4172:4502175
PAEM_00477	5	30490..31248		UPF0271 protein		S:COG1540	350703.3.peg.3046	Clustering-based subsystems null EC699-706 Lactam utilization protein LamB	K07160	Belongs to the UPF0271 (lamB) family.	5:477:30490	1:494:541910	1:565:614464	16:2343:74329	1:1137:1212215
PAEM_00478	5	31325..31573		Biotin carboxyl carrier protein of acetyl-CoA carboxylase 1, chloroplastic	Alternative splicing; Biotin; Chloroplast; Fatty acid biosynthesis; Fatty acid metabolism; Lipid biosynthesis; Lipid metabolism; Plastid; Transit peptide.	I:COG0511	563772.3.peg.4236	Fatty Acids, Lipids, and Isoprenoids Fatty acids Fatty_Acid_Biosynthesis_FASII Biotin carboxyl carrier protein of acetyl-CoA carboxylase	K02160	This protein is a component of the acetyl coenzyme A carboxylase comple; first, biotin carboxylase catalyzes the carboxylation of the carrier protein and then the transcarboxylase transfers the carboxyl group to form malonyl-CoA. Contains 1 biotinyl-binding domain.	5:478:31325	1:495:542745	1:566:615287	13:1477:169929	1:647:661242
PAEM_00479	5	31584..32960	accC	Acetyl-CoA carboxylase	ATP-binding; Biotin; Chloroplast; Fatty acid biosynthesis; Fatty acid metabolism; Ligase; Lipid biosynthesis; Lipid metabolism; Magnesium; Manganese; Metal-binding; Nucleotide-binding; Plastid; Transit peptide.	I:COG4770	436114.4.peg.1806	Fatty Acids, Lipids, and Isoprenoids Fatty acids Fatty_Acid_Biosynthesis_FASII Biotin carboxylase of acetyl-CoA carboxylase (EC 6.3.4.14)	K01961	This protein is a component of the acetyl coenzyme A carboxylase comple; first, biotin carboxylase catalyzes the carboxylation of the carrier protein and then the transcarboxylase transfers the carboxyl group to form malonyl-CoA; Contains 1 ATP-grasp domain.; KEGG: pae:PA0494 acetyl-CoA carboxylase, biotin carboxylase subunit	5:479:31584	1:496:543004	1:567:615546	13:1476:168562	1:646:659875
PAEM_00480	5	32962..33840		Urea carboxylase		E:COG2049	350703.3.peg.3049	Clustering-based subsystems null EC699-706 Allophanate hydrolase 2 subunit 1 (EC 3.5.1.54)	K01941	KEGG: arz:AUT26_04950 urea carboxylase	5:480:32962	1:497:544382	1:568:616921
PAEM_00481	5	33830..34807		KipI antagonist	Sporulation.	E:COG1984	350703.3.peg.3050	Clustering-based subsystems null EC699-706 Allophanate hydrolase 2 subunit 2 (EC 3.5.1.54)	K06350	Counteracts the inhibitory action of KipI on sporulation. May bind to KipI, preventing its function as an inhibitor of kinase A.	5:481:33830	1:498:545250	1:569:617789	19:3042:101965	1:1139:1213638
PAEM_00482	5	c(34854..35936)		hypothetical protein		S:ENOG410ZW3F					5:482:34854	1:499:546271
PAEM_00483	5	c(35933..36940)		hypothetical protein		S:ENOG410ZW3F			K07345		5:483:35933	1:500:547350
PAEM_00484	5	c(36956..37624)		hypothetical protein		NU:COG3121	546231.4.peg.1790	Virulence Fimbriae of the Chaperone/Usher Assembly Pathway &#963;-Fimbriae Sigma-fimbriae chaperone protein	K15540		5:484:36956	1:501:548373	1:4221:4537606
PAEM_00485	5	38223..39281	bioB	Biotin synthase	2Fe-2S; 4Fe-4S; Biotin biosynthesis; Iron; Iron-sulfur; Metal-binding; S-adenosyl-L-methionine; Transferase.	H:COG0502	350703.3.peg.3053	Cofactors, Vitamins, Prosthetic Groups, Pigments Biotin Biotin_biosynthesis Biotin synthase (EC 2.8.1.6)	K01012	Catalyzes the conversion of dethiobiotin (DTB) to biotin by the insertion of a sulfur atom into dethiobiotin via a radical- based mechanism; Belongs to the radical SAM superfamily. Biotin synthase family.; KEGG: pae:PA0500 biotin synthase	5:485:38223	1:502:549640	1:570:618955	8:321:304501	1:551:579675
PAEM_00486	5	39387..40592	bioF	8-amino-7-oxononanoate synthase	Biotin biosynthesis; Pyridoxal phosphate; Transferase.	H:COG0156	546231.4.peg.1180	Cofactors, Vitamins, Prosthetic Groups, Pigments Biotin Biotin_biosynthesis 8-amino-7-oxononanoate synthase (EC 2.3.1.47)	K00652	Catalyzes the decarboxylative condensation of pimeloyl- [acyl-carrier protein] and L-alanine to produce 8-amino-7- oxononanoate (AON), [acyl-carrier protein], and carbon dioxide; Belongs to the class-II pyridoxal-phosphate-dependent aminotransferase family. BioF subfamily.; KEGG: pae:PA0501 8-amino-7-oxononanoate synthase	5:486:39387	1:503:550804	1:571:620119	8:322:305641	1:552:580847
PAEM_00487	5	40585..41307	bioH	Pimeloyl-[acyl-carrier protein] methyl ester esterase	Biotin biosynthesis; Cytoplasm; Hydrolase; Serine esterase.	S:COG0596	350703.3.peg.3055	Cofactors, Vitamins, Prosthetic Groups, Pigments Biotin Biotin_biosynthesis Biotin synthesis protein bioH	K02170	The physiological role of BioH is to remove the methyl group introduced by BioC when the pimeloyl moiety is complete. It allows to synthesize pimeloyl-ACP via the fatty acid synthetic pathway through the hydrolysis of the ester bonds of pimeloyl-ACP esters; Belongs to the AB hydrolase superfamily. Carboxylesterase BioH family.; KEGG: pae:PA0502 pimeloyl-(acyl-carrier protein) methyl ester esterase	5:487:40585	1:504:552002	1:572:621317	8:323:306839	1:553:582019
PAEM_00488	5	41300..42124	bioC	Malonyl-[acyl-carrier protein] O-methyltransferase	Biotin biosynthesis; Methyltransferase; S-adenosyl-L-methionine; Transferase.	Q:COG0500	350703.3.peg.3056	Cofactors, Vitamins, Prosthetic Groups, Pigments Biotin Biotin_biosynthesis Biotin synthesis protein bioC	K02169	Converts the free carboxyl group of a malonyl-thioester to its methyl ester by transfer of a methyl group from S-adenosyl- L-methionine (SAM). It allows to synthesize pimeloyl-ACP via the fatty acid synthetic pathway; Belongs to the methyltransferase superfamily.; KEGG: pae:PA0503 malonyl-CoA O-methyltransferase	5:488:41300	1:505:552717	1:573:622032	8:324:307557	1:554:582734
PAEM_00489	5	42128..42814	bioD	Dethiobiotin synthase	ATP-binding; Biotin biosynthesis; Cytoplasm; Ligase; Magnesium; Metal-binding; Nucleotide-binding.	H:COG0132	314282.5.peg.1239	Cofactors, Vitamins, Prosthetic Groups, Pigments Biotin Biotin_biosynthesis Dethiobiotin synthetase (EC 6.3.3.3)	K01935	Catalyzes a mechanistically unusual reaction, the ATP- dependent insertion of CO2 between the N7 and N8 nitrogen atoms of 7,8-diaminopelargonic acid (DAPA) to form an ureido ring; Belongs to the dethiobiotin synthetase family.; KEGG: xfa:XF_2477 dethiobiotin synthetase	5:489:42128	1:506:553545	1:574:622860	8:325:308401	1:4311:4665609
PAEM_00490	5	42923..43153		hypothetical protein							5:490:42923	1:507:554340	1:575:623632
PAEM_00491	5	43493..45298	ACADM,acd	Medium-chain acyl-CoA dehydrogenase	FAD; Flavoprotein; Oxidoreductase.	I:COG1960	246200.3.peg.4246	Sulfur Metabolism null Dimethylsulfoniopropionate_(DMSP)_mineralization 3-methylmercaptopropionyl-CoA dehydrogenase (DmdC)	K00249	Involved in the assimilation of dimethylsulphoniopropionate (DMSP), an important compound in the fixation of carbon in marine phytoplankton, by mediating the conversion of 3-(methylthio)propanoyl-CoA (MMPA-CoA) to 3- (methylthio)acryloyl-CoA (MTA-CoA); Belongs to the acyl-CoA dehydrogenase family.; KEGG: cvi:CV_1785 acyl-CoA dehydrogenase	5:491:43493	1:508:554910	1:576:624224	8:327:309707	1:4310:4663582
PAEM_00492	5	45511..47307	dmdC	3-methylmercaptopropionyl-CoA dehydrogenase	FAD; Flavoprotein; Oxidoreductase.	I:COG1960	246200.3.peg.4246	Sulfur Metabolism null Dimethylsulfoniopropionate_(DMSP)_mineralization 3-methylmercaptopropionyl-CoA dehydrogenase (DmdC)	K20035	Involved in the assimilation of dimethylsulphoniopropionate (DMSP), an important compound in the fixation of carbon in marine phytoplankton, by mediating the conversion of 3-(methylthio)propanoyl-CoA (MMPA-CoA) to 3- (methylthio)acryloyl-CoA (MTA-CoA); Belongs to the acyl-CoA dehydrogenase family.; KEGG: adi:B5T_04116 3-(methylthio)propanoyl-CoA dehydrogenase; With a flavin as acceptor	5:492:45511	1:509:556928	1:577:626242	8:329:313077	1:4310:4663582
PAEM_00493	5	47580..49358	dmdC	3-methylmercaptopropionyl-CoA dehydrogenase	FAD; Flavoprotein; Oxidoreductase.	I:COG1960	266835.1.peg.5475	Sulfur Metabolism null Dimethylsulfoniopropionate_(DMSP)_mineralization 3-methylmercaptopropionyl-CoA dehydrogenase (DmdC)	K20035	Involved in the assimilation of dimethylsulphoniopropionate (DMSP), an important compound in the fixation of carbon in marine phytoplankton, by mediating the conversion of 3-(methylthio)propanoyl-CoA (MMPA-CoA) to 3- (methylthio)acryloyl-CoA (MTA-CoA); Belongs to the acyl-CoA dehydrogenase family.; KEGG: pnu:Pnuc_0514 3-(methylthio)propanoyl-CoA dehydrogenase; With a flavin as acceptor	5:493:47580	1:510:558997	1:578:628310	8:330:315149	1:2365:2525696
PAEM_00494	5	c(49692..51173)		hypothetical protein		C:COG2010	350703.3.peg.3062	Nitrogen Metabolism null Dissimilatory_nitrite_reductase Nitrite reductase associated c-type cytochorome NirN	K19344		5:494:49692	1:511:561107	1:579:630333
PAEM_00495	5	c(51164..52003)	cobA	Uroporphyrinogen-III C-methyltransferase	Cobalamin biosynthesis; Lyase; Methyltransferase; Multifunctional enzyme; NAD; Oxidoreductase; Phosphoprotein; Porphyrin biosynthesis; S-adenosyl-L-methionine; Transferase.	H:COG0007	350703.3.peg.3063	Nitrogen Metabolism null Dissimilatory_nitrite_reductase Uroporphyrinogen-III methyltransferase (EC 2.1.1.107)	K02303	Multifunctional enzyme that catalyzes the SAM-dependent methylations of uroporphyrinogen III at position C-2 and C-7 to form precorrin-2 via precorrin-1. Then it catalyzes the NAD- dependent ring dehydrogenation of precorrin-2 to yield sirohydrochlorin. Finally, it catalyzes the ferrochelation of sirohydrochlorin to yield siroheme; In the N-terminal sectio; belongs to the precorrin-2 dehydrogenas…	5:495:51164	1:512:562579	1:580:631805	11:1095:135054	1:2636:2901354
PAEM_00496	5	c(52014..53177)		Coenzyme PQQ synthesis protein E	4Fe-4S; Iron; Iron-sulfur; Metal-binding; PQQ biosynthesis; S-adenosyl-L-methionine.	S:COG0535	350703.3.peg.3064	Cofactors, Vitamins, Prosthetic Groups, Pigments Tetrapyrroles Heme_biosynthesis_orphans Heme d1 biosynthesis protein NirJ	K22226	Belongs to the radical SAM superfamily. PqqE family.	5:496:52014	1:513:563429	1:581:632655
PAEM_00497	5	c(53171..53686)	ahbAB	Siroheme decarboxylase		K:COG1522	350703.3.peg.3065	Cofactors, Vitamins, Prosthetic Groups, Pigments Tetrapyrroles Heme_biosynthesis_orphans Heme d1 biosynthesis protein NirH	K22225	KEGG: mmh:Mmah_1456 siroheme decarboxylase	5:497:53171	1:514:564586	1:582:633812
PAEM_00498	5	c(53661..54104)	ahbAB	Siroheme decarboxylase		K:COG1522	350703.3.peg.3066	Cofactors, Vitamins, Prosthetic Groups, Pigments Tetrapyrroles Heme_biosynthesis_orphans Heme d1 biosynthesis protein NirG	K22225	KEGG: mmet:MCMEM_1683 siroheme decarboxylase	5:498:53661	1:515:565076	1:583:634302
PAEM_00499	5	c(54097..54621)	ahbAB	Siroheme decarboxylase		K:COG1522	350703.3.peg.3067	Cofactors, Vitamins, Prosthetic Groups, Pigments Tetrapyrroles Heme_biosynthesis_orphans Heme d1 biosynthesis protein NirL	K22225	KEGG: mac:MA_0575 siroheme decarboxylase	5:499:54097	1:516:565512	1:584:634738
PAEM_00500	5	c(54618..55070)	ahbAB	Siroheme decarboxylase		K:COG1522	350703.3.peg.3068	Cofactors, Vitamins, Prosthetic Groups, Pigments Tetrapyrroles Heme_biosynthesis_orphans Heme d1 biosynthesis protein NirD	K22225	Required for the biosynthesis of heme D1 of nitrite reductase.; KEGG: mmh:Mmah_1456 siroheme decarboxylase	5:500:54618	1:517:566033	1:585:635259
PAEM_00501	5	c(55079..56257)		Protein NirF	Cytoplasm.	O:ENOG410XRSV	350703.3.peg.3069	Nitrogen Metabolism null Dissimilatory_nitrite_reductase Heme d1 biosynthesis protein NirF	K19345		5:501:55079	1:518:566494	1:586:635720
PAEM_00502	5	c(56254..56613)		Cytochrome c55X	Electron transport; Heme; Iron; Metal-binding; Periplasm; Signal; Transport.	C:COG2010	350703.3.peg.3070	Nitrogen Metabolism null Dissimilatory_nitrite_reductase Cytochrome c55X precursor NirC	K19344		5:502:56254	1:519:567669	1:587:636895
PAEM_00503	5	c(56610..56924)		Cytochrome c-551	Electron transport; Heme; Iron; Metal-binding; Periplasm; Signal; Transport.	C:COG4654	350703.3.peg.3071	Nitrogen Metabolism null Dissimilatory_nitrite_reductase Cytochrome c551 NirM	K08738		5:503:56610	1:520:568025	1:588:637251		1:35:36134
PAEM_00504	5	c(56975..58681)	nirS	Nitrite reductase (NO-forming)	Electron transport; Heme; Iron; Metal-binding; Oxidoreductase; Periplasm; Signal; Transport.	C:COG2010	208963.12.peg.554	Cofactors, Vitamins, Prosthetic Groups, Pigments Tetrapyrroles Heme_biosynthesis_orphans Cytochrome cd1 nitrite reductase (EC:1.7.2.1)	K15864	Contains 1 cytochrome c domain.; KEGG: pae:PA0519 nitrite reductase (NO-forming) / hydroxylamine reductase	5:504:56975	1:521:568390	1:589:637616
PAEM_00505	5	58897..59679		Denitrification regulatory protein NirQ	Activator; ATP-binding; Cytoplasm; DNA-binding; Nucleotide-binding; Transcription; Transcription regulation.	S:COG0714	350703.3.peg.3073	Nitrogen Metabolism null Denitrification Nitric oxide reductase activation protein NorQ	K04748	Activator of nitrite and nitric oxide reductases. Belongs to the CbbQ/NirQ/NorQ/GpvN family.	5:505:58897	1:522:570312	1:590:639538
PAEM_00506	5	59669..60241		Cytochrome c oxidase subunit	Cell membrane; Membrane; Oxidoreductase; Transmembrane; Transmembrane helix.	C:COG1845	350703.3.peg.3074	Nitrogen Metabolism null Denitrification Nitric oxide reductase activation protein NorE	K02164	Belongs to the cytochrome c oxidase subunit 3 family.	5:506:59669	1:523:571084	1:591:640310	24:4911:123566	1:93:100003
PAEM_00507	5	60249..60506		uncharacterized protein	Cell membrane; Membrane; Transmembrane; Transmembrane helix.	S:ENOG410ZEIG					5:507:60249	1:524:571664	1:592:640890
PAEM_00508	5	60596..61036		Nitric oxide reductase subunit	Cell membrane; Electron transport; Heme; Iron; Membrane; Metal-binding; Respiratory chain; Signal-anchor; Transmembrane; Transmembrane helix; Transport.	C:COG2010	350703.3.peg.3076	Nitrogen Metabolism null Denitrification Nitric-oxide reductase subunit C (EC 1.7.99.7)	K02305		5:508:60596	1:525:572011	1:593:641237
PAEM_00509	5	61036..62433	norB	Nitric-oxide reductase (cytochrome c)	Cell membrane; Electron transport; Heme; Iron; Membrane; Metal-binding; Oxidoreductase; Respiratory chain; Transmembrane; Transmembrane helix; Transport.	P:COG3256	350703.3.peg.3077	Nitrogen Metabolism null Denitrification Nitric-oxide reductase subunit B (EC 1.7.99.7)	K04561	Component of the anaerobic respiratory chain that transforms nitrate to dinitrogen (denitrification). NorB is the catalytic subunit of the enzyme complex. Shows proton pump activity across the membrane in denitrifying bacterial cells. The mononitrogen reduction is probably coupled to electron transport phosphorylation (By similarity); Belongs to the heme-copper respiratory oxidase family.; KEGG: …	5:509:61036	1:526:572451	1:594:641677
PAEM_00510	5	62435..64273		uncharacterized protein	Cytoplasm.	P:COG4548	350703.3.peg.3078	Nitrogen Metabolism null Denitrification Nitric oxide reductase activation protein NorD	K02448	Component of the anaerobic respiratory chain that transforms nitrate to dinitrogen (denitrification). Function unknown, but essential for the denitrification process. Contains 1 VWFA domain.	5:510:62435	1:527:573850	1:595:643076
PAEM_00511	5	c(64280..64474)		hypothetical protein							5:511:64280	1:528:575695	1:596:644921
PAEM_00512	5	c(64558..65241)		Anaerobic regulatory protein	4Fe-4S; Activator; Cytoplasm; DNA-binding; Iron; Iron-sulfur; Metal-binding; Transcription; Transcription regulation.	T:COG0664	350703.3.peg.220	Nitrogen Metabolism null Denitrification Nitric oxide -responding transcriptional regulator Dnr (Crp/Fnr family)	K21563	It is involved in the activation of genes necessary for anaerobic respiration. Contains 1 cyclic nucleotide-binding domain; Contains 1 HTH crp-type DNA-binding domain.	5:512:64558	1:529:575973	1:597:645199
PAEM_00513	5	c(65595..66473)		HTH-type transcriptional regulator ClcR	Activator; Aromatic hydrocarbons catabolism; Cytoplasm; DNA-binding; Plasmid; Transcription; Transcription regulation.	K:ENOG410YUCG	545693.3.peg.5329	Regulation and Cell signaling null DNA-binding_regulatory_proteins,_strays GltC, transcription activator of glutamate synthase operon	K04761	Involved in regulation of chlorinated catechol metabolism. Transcriptional activator of the clcABD chlorocatechol oxidative operon. Contains 1 HTH lysR-type DNA-binding domain.	5:513:65595	1:530:577010	1:598:646235	8:331:317227	1:441:445167
PAEM_00514	5	66575..67276		Protein YiiM		S:COG2258	395491.3.peg.6620	Stress Response Oxidative stress Glutaredoxins Flavohemoprotein (Hemoglobin-like protein) (Flavohemoglobin) (Nitric oxide dioxygenase) (EC 1.14.12.17)	K12562	Contains 1 MOSC domain.	5:514:66575	1:531:577990	1:599:647215	8:332:318206
PAEM_00515	5	67273..67509		hypothetical protein							5:515:67273	1:532:578688	1:600:647913
PAEM_00516	5	67502..68683	argD	Acetylornithine transaminase	Amino-acid biosynthesis; Aminotransferase; Arginine biosynthesis; Cytoplasm; Pyridoxal phosphate; Transferase.	E:COG4992	350703.3.peg.224	Amino Acids and Derivatives Arginine; urea cycle, polyamines Arginine_Biosynthesis_extended Acetylornithine aminotransferase (EC 2.6.1.11)	K00821	Belongs to the class-III pyridoxal-phosphate-dependent aminotransferase family. ArgD subfamily.; KEGG: pae:PA0530 acetylornithine/N-succinyldiaminopimelate aminotransferase	5:516:67502	1:533:578917	1:601:648142	19:3249:310395	1:442:446287
PAEM_00517	5	68683..69399	guaA,GMPS	GMP synthase (glutamine-hydrolyzing)	Glutamine amidotransferase; Transferase.	F:COG0518	350703.3.peg.225	Nucleosides and Nucleotides Purines Purine_conversions GMP synthase [glutamine-hydrolyzing] (EC 6.3.5.2)	K01951	Contains 1 glutamine amidotransferase type-1 domain.; KEGG: sml:Smlt2932 GMP synthase (glutamine-hydrolysing)	5:517:68683	1:534:580098	1:603:649501	14:1806:66003	1:3100:3390930
PAEM_00518	5	c(69474..69737)		hypothetical protein							5:518:69474	1:535:580889	1:604:650130
PAEM_00519	5	70023..71513	K11527	Histidine kinase	Activator; ATP-binding; DNA-binding; Nitrate assimilation; Nucleotide-binding; Phosphoprotein; Repressor; Transcription; Transcription regulation; Two-component regulatory system.	K:COG2771|T:COG2202	342108.9.peg.3407	Stress Response Oxidative stress Oxidative_stress Phytochrome, two-component sensor histidine kinase (EC 2.7.3.-)	K11527	This protein activates the expression of the nitrate reductase (narGHJI) and formate dehydrogenase-N (fdnGHI) operons and represses the transcription of the fumarate reductase (frdABCD) operon in response to a nitrate/nitrite induction signal transmitted by either the NarX or NarQ proteins; Contains 1 HTH luxR-type DNA-binding domain; Contains 1 response regulatory domain.; KEGG: ana:all0729 two-…	5:519:70023	1:536:581438	1:605:650679	8:351:339612	1:3603:3892173
PAEM_00520	5	71851..73140	puuB,ordL	Gamma-glutamylputrescine oxidoreductase	NAD; Oxidoreductase.	E:COG0665	675811.4.peg.1599	Amino Acids and Derivatives Arginine; urea cycle, polyamines Putrescine_utilization_pathways Gamma-glutamyl-putrescine oxidase (EC1.4.3.-)	K09471	Involved in the breakdown of putrescine via the oxidation of L-glutamylputrescine; Belongs to the gamma-glutamylputrescine oxidoreductase family.; KEGG: bcn:Bcen_3463 gamma-glutamylputrescine oxidase; With oxygen as acceptor	5:520:71851	1:537:583266	1:606:652502	8:337:322624	1:4515:4866047
PAEM_00521	5	73158..73712		hypothetical protein		K:ENOG4111ISD	384676.9.peg.2100	Virulence, Disease and Defense Resistance to antibiotics and toxic compounds Cobalt-zinc-cadmium_resistance Transcriptional regulator, MerR family			5:521:73158	1:538:584573	1:607:653810	8:338:323931
PAEM_00522	5	c(73823..74848)		UPF0603 protein YgcG	Cell membrane; Membrane; Signal; Transmembrane; Transmembrane helix.	S:COG1512			K06872	Belongs to the UPF0603 family.	5:522:73823	1:539:585238	1:608:654513	9:692:320044	1:4421:4775944
PAEM_00523	5	c(74852..75460)		Protein LemA	Cell membrane; Coiled coil; Membrane; Transmembrane; Transmembrane helix.	S:COG1704			K03744	Belongs to the LemA family.	5:523:74852	1:540:586267	1:609:655548	9:693:320919	1:4420:4775333
PAEM_00524	5	c(75548..76129)		Disulfide bond formation protein B	Cell inner membrane; Cell membrane; Chaperone; Disulfide bond; Electron transport; Membrane; Oxidoreductase; Redox-active center; Transmembrane; Transmembrane helix; Transport.	O:COG1495	350703.3.peg.232	Respiration null Biogenesis_of_c-type_cytochromes Periplasmic thiol:disulfide oxidoreductase DsbB, required for DsbA reoxidation	K03611	Required for disulfide bond formation in some periplasmic proteins. Acts by oxidizing the DsbA protein; Belongs to the DsbB family.	5:524:75548	1:541:586963	1:610:656244
PAEM_00525	5	76286..77116		hypothetical protein		S:ENOG4111PNV					5:525:76286	1:542:587701	1:611:656980
PAEM_00526	5	77186..77572		hypothetical protein		S:COG3686					5:526:77186	1:543:588601	1:612:657876	9:694:321836
PAEM_00527	5	77685..78143		hypothetical protein		C:COG3909					5:527:77685	1:544:589100	1:613:658375	9:695:322348	1:336:337400
PAEM_00528	5	c(78335..78754)		Protein YqjC	Signal.	S:ENOG41121W5	511693.5.peg.3117	Clustering-based subsystems null Conserved_cluster_in_Enterobacteriaceae_downstream_from_YqjA,_a_DedA_family_protein Periplasmic protein YqjC			5:528:78335	1:545:589750	1:614:658949
PAEM_00529	5	79004..79972		hypothetical protein		Q:COG3509	448385.16.peg.4489	Cofactors, Vitamins, Prosthetic Groups, Pigments Folate and pterines Folate_Biosynthesis Dihydrofolate reductase (EC 1.5.1.3)	K03932		5:529:79004	1:546:590419	1:615:659617	14:2186:514004
PAEM_00530	5	c(79976..80719)		hypothetical protein		S:ENOG4111PK8					5:530:79976	1:547:591391	1:616:660589	9:696:322840	1:379:387578
PAEM_00531	5	80924..82228		hypothetical protein		P:COG4097			K07006		5:531:80924	1:548:592339	1:617:661537	9:697:323760	1:3748:4055174
PAEM_00532	5	c(82284..83474)	metK	Methionine adenosyltransferase	ATP-binding; Cobalt; Cytoplasm; Magnesium; Metal-binding; Nucleotide-binding; One-carbon metabolism; Potassium; Transferase.	H:COG0192	546231.4.peg.1290	Amino Acids and Derivatives Lysine, threonine, methionine, and cysteine Methionine_Degradation S-adenosylmethionine synthetase (EC 2.5.1.6)	K00789	Catalyzes the formation of S-adenosylmethionine from methionine and ATP. The overall synthetic reaction is composed of two sequential steps, AdoMet formation and the subsequent tripolyphosphate hydrolysis which occurs prior to release of AdoMet from the enzyme; Belongs to the AdoMet synthase family.; KEGG: pae:PA0546 S-adenosylmethionine synthetase	5:532:82284	1:549:593700	1:618:662899	9:699:326875	1:513:532594
PAEM_00533	5	c(83490..84491)		hypothetical protein		K:COG0640|Q:COG0500	445971.6.peg.2129	Virulence, Disease and Defense Resistance to antibiotics and toxic compounds Cadmium_resistance Cadmium efflux system accessory protein	K22298		5:533:83490	1:550:594906	1:619:664105	9:700:328082	1:514:533844
PAEM_00534	5	84738..86735	tktA,tktB	Transketolase	Acetylation; Calcium; Magnesium; Metal-binding; Thiamine pyrophosphate; Transferase.	G:COG0021	390235.3.peg.500	Carbohydrates Central carbohydrate metabolism Pentose_phosphate_pathway Transketolase (EC 2.2.1.1)	K00615	Catalyzes the reversible transfer of a two-carbon ketol group from sedoheptulose-7-phosphate to glyceraldehyde-3- phosphate, producing xylulose-5-phosphate and ribose-5-phosphate. Catalyzes the transfer of a two-carbon ketol group from a ketose donor to an aldose acceptor, via a covalent intermediate with the cofactor thiamine pyrophosphate; Belongs to the transketolase family.; KEGG: men:MEPCIT_…	5:534:84738	1:551:596154	1:620:665352	9:701:329324	1:515:535108
PAEM_00535	5	86735..87799		hypothetical protein		S:ENOG410Y3SI					5:535:86735	1:552:598151	1:621:667349
PAEM_00536	5	c(87780..88577)	otnI	2-dehydrotetronate isomerase	Isomerase.	G:COG3622	511693.5.peg.2732	Carbohydrates Organic acids Glycerate_metabolism Hydroxypyruvate isomerase (EC 5.3.1.22)	K22131	Catalyzes the reversible isomerization between hydroxypyruvate and 2-hydroxy-3-oxopropanoate (also termed tartronate semialdehyde); Belongs to the hyi family.; KEGG: eco:b2739 2-dehydrotetronate isomerase	5:536:87780	1:553:599196	1:622:668394	17:2396:36356	1:4071:4385455
PAEM_00537	5	88792..89853	epd	Erythrose-4-phosphate dehydrogenase	Cytoplasm; NAD; Oxidoreductase; Pyridoxine biosynthesis.	G:COG0057	633131.3.peg.3386	Carbohydrates Central carbohydrate metabolism Glycolysis_and_Gluconeogenesis NAD-dependent glyceraldehyde-3-phosphate dehydrogenase (EC 1.2.1.12)	K03472	Catalyzes the NAD-dependent conversion of D-erythrose 4- phosphate to 4-phosphoerythronate; Belongs to the glyceraldehyde-3-phosphate dehydrogenase family. Epd subfamily.; KEGG: pae:PA0551 D-erythrose 4-phosphate dehydrogenase	5:537:88792	1:554:600208	1:623:669405	9:702:331429	1:516:537226
PAEM_00538	5	89859..91022	PGK,pgk	Phosphoglycerate kinase	ATP-binding; Cytoplasm; Glycolysis; Kinase; Nucleotide-binding; Transferase.	G:COG0126	511693.5.peg.2913	Carbohydrates Central carbohydrate metabolism Glycolysis_and_Gluconeogenesis Phosphoglycerate kinase (EC 2.7.2.3)	K00927	Belongs to the phosphoglycerate kinase family.; KEGG: eco:b2926 phosphoglycerate kinase	5:538:89859	1:555:601275	1:624:670472	9:703:332504	1:517:538305
PAEM_00539	5	91095..91295		hypothetical protein							5:539:91095	1:556:602511	1:625:671708
PAEM_00540	5	91455..91796		hypothetical protein							5:540:91455	1:557:602871	1:626:672069	9:704:333746
PAEM_00541	5	91916..92980	gatY-kbaY	Tagatose-bisphosphate aldolase	Calvin cycle; Glycolysis; Lyase; Metal-binding; Zinc.	G:COG0191	400667.7.peg.1577	Carbohydrates Central carbohydrate metabolism Glycolysis_and_Gluconeogenesis Fructose-bisphosphate aldolase class II (EC 4.1.2.13)	K08302	Catalyzes the aldol condensation of dihydroxyacetone phosphate (DHAP or glycerone-phosphate) with glyceraldehyde 3- phosphate (G3P) to form fructose 1,6-bisphosphate (FBP) in gluconeogenesis and the reverse reaction in glycolysis; Belongs to the class II fructose-bisphosphate aldolase family.; KEGG: eco:b2096 tagatose 1,6-diphosphate aldolase GatY/KbaY	5:541:91916	1:558:603332	1:627:672530	9:705:334206	1:518:539691
PAEM_00542	5	93046..93528		hypothetical protein							5:542:93046	1:559:604462	1:628:673661	9:706:335339
PAEM_00543	5	c(93530..93955)		hypothetical protein		S:COG4319			K04750		5:543:93530	1:560:604946	1:629:674145
PAEM_00544	5	94185..94952	ubiE	Demethylmenaquinone methyltransferase	Methyltransferase; Transferase.	Q:COG0500			K03183	Belongs to the methyltransferase superfamily.; KEGG: ams:AMIS_2800 demethylmenaquinone methyltransferase / 2-methoxy-6-polyprenyl-1,4-benzoquinol methylase	5:544:94185	1:561:605601	1:630:674801	9:707:335820
PAEM_00545	5	c(94949..96127)		uncharacterized protein		S:COG2081			K07222	To E.coli YhiN.	5:545:94949	1:562:606365	1:631:675565		1:2622:2891867
PAEM_00546	5	96240..96728		uncharacterized protein		S:COG1451			K07043		5:546:96240	1:563:607656	1:632:676856	9:708:336655	1:522:543323
PAEM_00547	5	c(96736..97431)	FHY	Riboflavin kinase		S:COG0637	204669.6.peg.983	Carbohydrates Di- and oligosaccharides Maltose_and_Maltodextrin_Utilization Beta-phosphoglucomutase (EC 5.4.2.6)	K20884	Belongs to the HAD-like hydrolase superfamily. CbbY/CbbZ/Gph/YieH family.; KEGG: pxb:103945417 riboflavin kinase / FMN hydrolase	5:547:96736	1:564:608152	1:633:677352		1:1048:1098200
PAEM_00548	5	c(97560..97913)		Inner membrane protein	Cell inner membrane; Cell membrane; Membrane; Transmembrane; Transmembrane helix.	S:COG3152	511693.5.peg.3124	Clustering-based subsystems null Conserved_cluster_in_Enterobacteriaceae_downstream_from_YqjA,_a_DedA_family_protein Inner membrane protein YhaI		To E.coli YhaH.	5:548:97560	1:565:608976	1:634:678175
PAEM_00549	5	c(98091..99002)		Uncharacterized HTH-type transcriptional regulator	DNA-binding; Transcription; Transcription regulation.	K:COG2207	318586.4.peg.4820	Clustering-based subsystems Methylamine utilization CBSS-265072.7.peg.546 Transcriptional regulator containing an amidase domain and an AraC-type DNA-binding HTH domain	K18991	Contains 1 HTH araC/xylS-type DNA-binding domain.	5:549:98091	1:566:609507	1:635:678706	20:3806:32150	1:2708:2990275
PAEM_00550	5	99120..99458	pcaC	4-carboxymuconolactone decarboxylase		S:COG0599			K01607	KEGG: lsa:LCA_1776 4-carboxymuconolactone decarboxylase	5:550:99120	1:567:610536	1:636:679735	11:1004:45455
PAEM_00551	5	c(99448..99963)		hypothetical protein							5:551:99448	1:568:610864	1:637:680063
PAEM_00552	5	100151..100309		UPF0057 membrane protein	Cell membrane; Membrane; Transmembrane; Transmembrane helix.	S:COG0401				Belongs to the UPF0057 (PMP3) family.	5:552:100151	1:569:611567	1:638:680767		1:443:447936
PAEM_00553	5	c(100319..100777)		hypothetical protein		S:ENOG410YMT1					5:553:100319	1:570:611735	1:639:680935
PAEM_00554	5	c(100793..101263)		hypothetical protein							5:554:100793	1:571:612209	1:640:681408
PAEM_00555	5	c(101277..101624)		hypothetical protein		S:ENOG410Y3H7					5:555:101277	1:572:612693	1:641:681892
PAEM_00556	5	c(101614..102228)		hypothetical protein		S:ENOG410XYVQ					5:556:101614	1:573:613030	1:642:682229
PAEM_00557	5	c(102419..105145)		hypothetical protein		S:ENOG4111IF6			K21429		5:557:102419	1:574:613835	1:643:683048
PAEM_00558	5	c(105724..106095)		hypothetical protein		S:ENOG410XSNF					5:558:105724	1:576:617176
PAEM_00559	5	c(106188..107309)		uncharacterized protein		S:COG3177				Contains 1 fido domain.	5:559:106188	1:577:617604	1:644:686460		1:3933:4232567
PAEM_00560	5	c(107571..107732)		hypothetical protein		L:COG0582					5:560:107571		1:645:687843	8:349:338318
PAEM_00562	5	c(107954..111691)	evgS,bvgS	Histidine kinase	ATP-binding; Cell inner membrane; Cell membrane; Kinase; Membrane; Nucleotide-binding; Phosphoprotein; Signal; Transferase; Transmembrane; Transmembrane helix; Two-component regulatory system; Virulence.	E:COG0834|T:COG2202|T:COG2200|T:COG2199	527004.3.peg.3909	Regulation and Cell signaling null Orphan_regulatory_proteins Hybrid sensory histidine kinase in two-component regulatory system with EvgA	K07679	Member of the two-component regulatory system BvgS/BvgA. Phosphorylates BvgA via a four-step phosphorelay in response to environmental signals (By similarity); Contains 1 histidine kinase domain; Contains 1 HPt domain; Contains 1 PAC (PAS-associated C-terminal) domain; Contains 1 PAS (PER-ARNT-SIM) domain; Contains 1 response regulatory domain.; KEGG: kpt:VK055_4177 two-component system, NarL fam…	5:562:107954	1:579:619369	1:686:717961	8:351:339612	1:4613:4966599
PAEM_00563	5	c(111798..113651)		RNA polymerase sigma factor RpoD	Cytoplasm; DNA-binding; Sigma factor; Transcription; Transcription regulation.	K:COG0568	546231.4.peg.1140	Motility and Chemotaxis Flagellar motility in Prokaryota Flagellum RNA polymerase sigma factor RpoD	K03086	Sigma factors are initiation factors that promote the attachment of RNA polymerase to specific initiation sites and are then released. This sigma factor is the primary sigma factor during exponential growth; Belongs to the sigma-70 factor family. RpoD/SigA subfamily.	5:563:111798	1:580:623213	1:687:721805	8:352:343533	1:4416:4771966
PAEM_00564	5	c(113731..115725)	dnaG	DNA primase	DNA replication; DNA-binding; DNA-directed RNA polymerase; Magnesium; Metal-binding; Nucleotidyltransferase; Primosome; Transcription; Transferase; Zinc; Zinc-finger.	L:COG0358	546231.4.peg.1139	DNA Metabolism DNA replication DNA-replication DNA primase (EC 2.7.7.-)	K02316	RNA polymerase that catalyzes the synthesis of short RNA molecules used as primers for DNA polymerase during DNA replication; Belongs to the DnaG primase family; Contains 1 Toprim domain.; KEGG: rhd:R2APBS1_0289 DNA primase; Nucleotidyltransferases	5:564:113731	1:581:625146	1:688:723738	8:353:345450	1:4415:4769985
PAEM_00565	5	c(115808..116257)		uncharacterized protein		S:COG1610	350703.3.peg.5891	Cell Division and Cell Cycle null Macromolecular_synthesis_operon Transamidase GatB domain protein	K09117		5:565:115808	1:582:627223	1:689:725812
PAEM_00566	5	c(116327..116542)		30S ribosomal protein S21	Ribonucleoprotein; Ribosomal protein.	J:COG0828	546231.4.peg.1138	Protein Metabolism Protein biosynthesis Ribosome_SSU_bacterial SSU ribosomal protein S21p	K02970	Belongs to the ribosomal protein S21P family.	5:566:116327	1:583:627742	1:690:726329	8:354:347635	1:4414:4769679
PAEM_00567	5	116743..117768	KAE1,tsaD,QRI7	N(6)-L-threonylcarbamoyladenine synthase	Acyltransferase; Membrane; Metal-binding; Mitochondrion; Mitochondrion inner membrane; Transferase; Transit peptide; tRNA processing.	O:COG0533	511693.5.peg.3081	Cell Division and Cell Cycle null YgjD_and_YeaZ YgjD/Kae1/Qri7 family, required for threonylcarbamoyladenosine (t(6)A) formation in tRNA	K01409	Required for the formation of a threonylcarbamoyl group on adenosine at position 37 (t(6)A37) in mitochondrial tRNAs that read codons beginning with adenine. Probably involved in the transfer of the threonylcarbamoyl moiety of threonylcarbamoyl-AMP (TC-AMP) to the N6 group of A37. Involved in mitochondrial genome maintenance (By similarity). May have a role in embryonic development in plants; Bel…	5:567:116743	1:584:628158	1:691:726745	8:355:348053	1:4413:4768448
PAEM_00568	5	c(117847..118416)	plsY	Glycerol-3-phosphate 1-O-acyltransferase	Cell inner membrane; Cell membrane; Lipid biosynthesis; Lipid metabolism; Membrane; Phospholipid biosynthesis; Phospholipid metabolism; Transferase; Transmembrane; Transmembrane helix.	S:COG0344	315730.5.peg.3849	Fatty Acids, Lipids, and Isoprenoids Phospholipids Glycerolipid_and_Glycerophospholipid_Metabolism_in_Bacteria Acyl-phosphate:glycerol-3-phosphate O-acyltransferase PlsY	K08591	Catalyzes the transfer of an acyl group from acyl- phosphate (acyl-PO(4)) to glycerol-3-phosphate (G3P) to form lysophosphatidic acid (LPA). This enzyme utilizes acyl-phosphate as fatty acyl donor, but not acyl-CoA or acyl-ACP; Belongs to the PlsY family.; KEGG: mvr:X781_7560 glycerol-3-phosphate acyltransferase PlsY	5:568:117847	1:585:629262	1:692:727849	8:356:349173	1:4412:4767863
PAEM_00569	5	118437..118853	folB	Dihydroneopterin aldolase	Folate biosynthesis; Lyase.	H:COG1539	40324.1.peg.790	Cofactors, Vitamins, Prosthetic Groups, Pigments Folate and pterines Folate_Biosynthesis Dihydroneopterin aldolase (EC 4.1.2.25)	K01633	Catalyzes the conversion of 7,8-dihydroneopterin to 6- hydroxymethyl-7,8-dihydropterin; Belongs to the DHNA family.; KEGG: paev:N297_597 7,8-dihydroneopterin aldolase/epimerase/oxygenase	5:569:118437	1:586:629852	1:693:728439	8:357:349826	1:4411:4767443
PAEM_00570	5	118844..119386	folK	2-amino-4-hydroxy-6-hydroxymethyldihydropteridine diphosphokinase		H:COG0801	350703.3.peg.5896	Cofactors, Vitamins, Prosthetic Groups, Pigments Folate and pterines Folate_Biosynthesis 2-amino-4-hydroxy-6-hydroxymethyldihydropteridine pyrophosphokinase (EC 2.7.6.3)	K00950	KEGG: pae:PA0583 2-amino-4-hydroxy-6-hydroxymethyldihydropteridine diphosphokinase	5:570:118844	1:587:630259	1:694:728846	8:358:350170	1:4410:4766904
PAEM_00571	5	c(119359..120591)	cca	Multifunctional CCA protein	ATP-binding; Hydrolase; Magnesium; Metal-binding; Multifunctional enzyme; Nickel; Nucleotide-binding; Nucleotidyltransferase; RNA repair; RNA-binding; Transferase; tRNA processing.	J:COG0617	546231.4.peg.1133	RNA Metabolism RNA processing and modification Polyadenylation_bacterial tRNA nucleotidyltransferase (EC 2.7.7.21) (EC 2.7.7.25)	K00974	Catalyzes the addition and repair of the essential 3'- terminal CCA sequence in tRNAs without using a nucleic acid template. Adds these three nucleotides in the order of C, C, and A to the tRNA nucleotide-73, using CTP and ATP as substrates and producing inorganic pyrophosphate. Also shows phosphatase, 2'- nucleotidase and 2',3'-cyclic phosphodiesterase activities. These phosphohydrolase activiti…	5:571:119359	1:588:630774	1:695:729361	8:359:350685	1:4406:4762377
PAEM_00572	5	c(120635..121141)	cca	hypothetical protein					K00974	KEGG: paeu:BN889_00677 tRNA nucleotidyltransferase (CCA-adding enzyme); CCA tRNA nucleotidyltransferase	5:572:120635	1:589:632050	1:696:730636	8:360:352029
PAEM_00573	5	c(121235..122788)		uncharacterized protein		S:COG2719	235909.3.peg.2245	Dormancy and Sporulation null Sporulation_gene_orphans Stage V sporulation protein involved in spore cortex synthesis (SpoVR)	K06415	To B.subtilis SpoVR.	5:573:121235	1:590:632650	1:697:731237	8:361:352598	1:4405:4760710
PAEM_00574	5	c(122785..124056)		UPF0229 protein		S:COG2718	511693.5.peg.1863	Carbohydrates null Unknown_carbohydrate_utilization_(_cluster_Ydj_) UPF0229 protein YeaH	K09786	Belongs to the UPF0229 family.	5:574:122785	1:591:634200	1:698:732787	8:362:354148	1:4404:4759439
PAEM_00575	5	c(124157..126079)		uncharacterized protein		T:COG2766	423368.8.peg.1506	Carbohydrates null Unknown_carbohydrate_utilization_(_cluster_Ydj_) Uncharacterized protein YeaG	K07180	Belongs to the PrkA family.	5:575:124157	1:592:635572	1:699:734159	8:363:355522	1:4403:4757411
PAEM_00576	5	c(126358..126690)	glpE	Thiosulfate sulfurtransferase	Cytoplasm; Transferase.	P:COG0607	350703.3.peg.5902	Carbohydrates Sugar alcohols Glycerol_and_Glycerol-3-phosphate_Uptake_and_Utilization Thiosulfate sulfurtransferase GlpE (EC 2.8.1.1)	K02439	Catalyzes, although with low efficiency, the sulfur transfer reaction from thiosulfate to cyanide; Belongs to the GlpE family; Contains 1 rhodanese domain.; KEGG: pae:PA0589 thiosulfate sulfurtransferase	5:576:126358	1:593:637773	1:700:736362	8:364:357722	1:4402:4756727
PAEM_00577	5	c(126734..127585)	apaH	Bis(5'-nucleosyl)-tetraphosphatase (symmetrical)	Hydrolase.	T:COG0639	546231.4.peg.1127	Clustering-based subsystems null EC49-61 Bis(5'-nucleosyl)-tetraphosphatase, symmetrical (EC 3.6.1.41)	K01525	Hydrolyzes diadenosine 5',5'''-P1,P4-tetraphosphate to yield ADP; Belongs to the Ap4A hydrolase family.; KEGG: xfa:XF_2150 bis(5'-nucleosyl)-tetraphosphatase (symmetrical)	5:577:126734	1:594:638149	1:701:736738	8:365:358048	1:4401:4755823
PAEM_00578	5	c(127585..127965)		Protein ApaG		P:COG2967	350703.3.peg.5904	Clustering-based subsystems null EC49-61 ApaG protein	K06195	Contains 1 apaG domain.	5:578:127585	1:595:639000	1:702:737589	8:366:358887	1:4400:4755443
PAEM_00579	5	c(128002..128808)	ksgA	16S rRNA (adenine(1518)-N(6)/adenine(1519)-N(6))-dimethyltransferase	Cytoplasm; Methyltransferase; RNA-binding; rRNA processing; S-adenosyl-L-methionine; Transferase.	J:COG0030	322710.5.peg.4427	Clustering-based subsystems null EC49-61 Dimethyladenosine transferase (EC 2.1.1.-)	K02528	Specifically dimethylates two adjacent adenosines (A1518 and A1519) in the loop of a conserved hairpin near the 3'-end of 16S rRNA in the 30S particle. May play a critical role in biogenesis of 30S subunits; Belongs to the class I-like SAM-binding methyltransferase superfamily. rRNA adenine N(6)-methyltransferase family. RsmA subfamily.; KEGG: pae:PA0592 16S rRNA (adenine1518-N6/adenine1519-N6)-d…	5:579:128002	1:596:639417	1:703:738006	8:367:359303	1:4399:4754583
PAEM_00580	5	c(128924..129910)	pdxA	4-hydroxythreonine-4-phosphate dehydrogenase	Cobalt; Cytoplasm; Magnesium; Metal-binding; NAD; NADP; Oxidoreductase; Pyridoxine biosynthesis; Zinc.	H:COG1995	350703.3.peg.5906	Clustering-based subsystems null EC49-61 4-hydroxythreonine-4-phosphate dehydrogenase (EC 1.1.1.262)	K00097	Catalyzes the NAD(P)-dependent oxidation of 4- (phosphohydroxy)-L-threonine (HTP) into 2-amino-3-oxo-4- (phosphohydroxy)butyric acid which spontaneously decarboxylates to form 3-amino-2-oxopropyl phosphate (AHAP); Belongs to the PdxA family.; KEGG: pae:PA0593 4-hydroxythreonine-4-phosphate dehydrogenase	5:580:128924	1:597:640339	1:704:738928	8:368:360222	1:4398:4753461
PAEM_00581	5	c(129907..131199)	surA	Peptidylprolyl isomerase	Chaperone; Isomerase; Periplasm; Repeat; Rotamase; Signal.	O:COG0760	208964.1.peg.595	Clustering-based subsystems null EC49-61 Survival protein SurA precursor (Peptidyl-prolyl cis-trans isomerase SurA) (EC 5.2.1.8)	K03771	Chaperone involved in the correct folding and assembly of outer membrane proteins. Recognizes specific patterns of aromatic residues and the orientation of their side chains, which are found more frequently in integral outer membrane proteins. May act in both early periplasmic and late outer membrane-associated steps of protein maturation; Contains 2 PpiC domains.; KEGG: pae:PA0594 peptidyl-proly…	5:581:129907	1:598:641322	1:705:739911	8:369:361358	1:4397:4752166
PAEM_00582	5	c(131180..133969)		LPS-assembly protein LptD	Cell outer membrane; Membrane; Signal.	M:COG1452	388272.4.peg.621	Clustering-based subsystems null EC49-61 Organic solvent tolerance protein precursor	K04744	Together with LptE, is involved in the assembly of lipopolysaccharide (LPS) at the surface of the outer membrane; Belongs to the LptD family.	5:582:131180	1:599:642595	1:706:741184	8:370:362634	1:4396:4749432
PAEM_00583	5	134096..135112	amgK	N-acetylmuramate 1-kinase		S:COG3178	388272.4.peg.622	Cell Wall and Capsule null YjeE COG3178: Predicted phosphotransferase related to Ser/Thr protein kinases	K07102	KEGG: pae:PA0596 N-acetylmuramate 1-kinase	5:583:134096	1:600:645511	1:707:744097	8:371:365561	1:4395:4748273
PAEM_00584	5	135109..135783	GMPP	Mannose-1-phosphate guanylyltransferase	GTP-binding; Nucleotide-binding; Nucleotidyltransferase; Transferase.	M:COG1208	349307.9.peg.886	Cell Wall and Capsule Capsular and extracellular polysacchrides dTDP-rhamnose_synthesis Glucose-1-phosphate thymidylyltransferase (EC 2.7.7.24)	K00966	Belongs to the transferase hexapeptide repeat family.; KEGG: yal:AT01_693 mannose-1-phosphate guanylyltransferase	5:584:135109	1:601:646524	1:708:745119	8:372:366574	1:4394:4747608
PAEM_00585	5	135785..136543		DnaJ-like protein DjlA	Cell inner membrane; Cell membrane; Chaperone; Membrane; Transmembrane; Transmembrane helix.	O:COG1076	350703.3.peg.5911	Clustering-based subsystems null EC49-61 DnaJ-like protein DjlA	K05801	Regulatory DnaK co-chaperone. Direct interaction between DnaK and DjlA is needed for the induction of the wcaABCDE operon, involved in the synthesis of a colanic acid polysaccharide capsule, possibly through activation of the RcsB/RcsC phosphotransfer signaling pathway. The colanic acid capsule may help the bacterium survive conditions outside the host; Contains 1 J domain.	5:585:135785	1:602:647200	1:709:745786	8:373:367249	1:4393:4746845
PAEM_00586	5	c(136544..137605)		hypothetical protein		S:ENOG411221J					5:586:136544	1:603:647959	1:710:746545	8:374:368018
PAEM_00587	5	137757..140150	uhpB	Histidine kinase	ATP-binding; Cell inner membrane; Cell membrane; Kinase; Membrane; Nitrate assimilation; Nucleotide-binding; Phosphoprotein; Transferase; Transmembrane; Transmembrane helix; Two-component regulatory system.	E:COG0834|T:COG4585|T:COG2202	350703.3.peg.5913	Amino Acids and Derivatives Arginine; urea cycle, polyamines Polyamine_Metabolism Probable two-component sensor, near polyamine transporter	K07675	Acts as a sensor for nitrate/nitrite and transduces signal of nitrate availability to the NarL protein and of both nitrate/nitrite to the NarP protein. NarX probably activates NarL and NarP by phosphorylation in the presence of nitrate. NarX also plays a negative role in controlling NarL activity, probably through dephosphorylation in the absence of nitrate (By similarity); Contains 1 HAMP domain…	5:587:137757	1:604:649172	1:711:747746	8:375:369245	1:1624:1717739
PAEM_00588	5	140196..140828		Stage 0 sporulation protein	Activator; Calcium; Cytoplasm; DNA-binding; Metal-binding; Phosphoprotein; Repressor; Sporulation; Transcription; Transcription regulation; Two-component regulatory system.	T:COG2197	235909.3.peg.999	Dormancy and Sporulation null Sporulation_draft Stage 0 sporulation two-component response regulator (Spo0A)	K07687	May play the central regulatory role in sporulation. It may be an element of the effector pathway responsible for the activation of sporulation genes in response to nutritional stress. Spo0A may act in concert with Spo0H (a sigma factor) to control the expression of some genes that are critical to the sporulation process. Repressor of abrB, activator of the spoIIa operon. Binds the DNA sequence 5…	5:588:140196	1:605:651611	1:712:750188	8:376:371711	1:1623:1717107
PAEM_00589	5	140957..141991		hypothetical protein		E:COG0687	381754.5.peg.714	Amino Acids and Derivatives Arginine; urea cycle, polyamines Polyamine_Metabolism ABC transporter, periplasmic spermidine putrescine-binding protein PotD (TC 3.A.1.11.1)	K02055		5:589:140957	1:606:652372	1:713:750949	8:377:372517
PAEM_00590	5	142225..143334		sn-glycerol-3-phosphate import ATP-binding protein UgpC	ATP-binding; Cell inner membrane; Cell membrane; Hydrolase; Membrane; Nucleotide-binding; Sugar transport; Transport.	E:COG3842	350703.3.peg.5916	Amino Acids and Derivatives Arginine; urea cycle, polyamines Polyamine_Metabolism Putrescine transport ATP-binding protein PotA (TC 3.A.1.11.1)	K02052	Part of the ABC transporter complex UgpABCE involved in sn-glycerol-3-phosphate import. Responsible for energy coupling to the transport system; Belongs to the ABC transporter superfamily. sn- glycerol-3-phosphate importer (TC 3.A.1.1.3) family; Contains 1 ABC transporter domain.	5:590:142225	1:607:653640	1:714:752217	8:378:373758	1:4585:4936515
PAEM_00591	5	143390..144436		hypothetical protein		E:COG0687	350703.3.peg.5917	Amino Acids and Derivatives Arginine; urea cycle, polyamines Polyamine_Metabolism ABC transporter, periplasmic spermidine putrescine-binding protein PotD (TC 3.A.1.11.1)	K02055		5:591:143390	1:608:654805	1:715:753382	8:379:374909
PAEM_00592	5	144551..145798		Spermidine/putrescine transport system permease protein PotB	Cell inner membrane; Cell membrane; Membrane; Transmembrane; Transmembrane helix; Transport.	P:COG1176	388272.4.peg.631	Amino Acids and Derivatives Arginine; urea cycle, polyamines Polyamine_Metabolism Spermidine Putrescine ABC transporter permease component PotB (TC 3.A.1.11.1)	K02054	Required for the activity of the bacterial periplasmic transport system of putrescine and spermidine; Belongs to the binding-protein-dependent transport system permease family. CysTW subfamily; Contains 1 ABC transmembrane type-1 domain.	5:592:144551	1:609:655966	1:716:754540	8:380:376148	1:4584:4935616
PAEM_00593	5	145904..146734		Trehalose/maltose transport system permease protein MalG	Cell membrane; Membrane; Sugar transport; Transmembrane; Transmembrane helix; Transport.	P:COG1177	350703.3.peg.5919	Amino Acids and Derivatives Arginine; urea cycle, polyamines Polyamine_Metabolism Spermidine Putrescine ABC transporter permease component potC (TC_3.A.1.11.1)	K02053	Part of the ABC transporter complex MalEFGK involved in trehalose/maltose import. Responsible for the translocation of the substrate across the membrane; Belongs to the binding-protein-dependent transport system permease family; Contains 1 ABC transmembrane type-1 domain.	5:593:145904	1:610:657319	1:717:755864	8:381:377409	1:4583:4934750
PAEM_00594	5	146858..147532	rpe,RPE	Ribulose-phosphate 3-epimerase	Carbohydrate metabolism; Cobalt; Iron; Isomerase; Manganese; Metal-binding; Zinc.	G:COG0036	322710.5.peg.4412	Clustering-based subsystems null Conserved_gene_cluster_associated_with_Met-tRNA_formyltransferase Ribulose-phosphate 3-epimerase (EC 5.1.3.1)	K01783	Catalyzes the reversible epimerization of D-ribulose 5- phosphate to D-xylulose 5-phosphate; Belongs to the ribulose-phosphate 3-epimerase family.; KEGG: pae:PA0607 ribulose-phosphate 3-epimerase	5:594:146858	1:611:658273	1:718:756818	8:382:378375	1:4384:4736527
PAEM_00595	5	147532..148350	gph	Phosphoglycolate phosphatase	Carbohydrate metabolism; Hydrolase; Magnesium; Metal-binding.	S:COG0546	350703.3.peg.5921	DNA Metabolism DNA repair 2-phosphoglycolate_salvage Phosphoglycolate phosphatase (EC 3.1.3.18)	K01091	Specifically catalyzes the dephosphorylation of 2- phosphoglycolate. Is involved in the dissimilation of the intracellular 2-phosphoglycolate formed during the DNA repair of 3'-phosphoglycolate ends, a major class of DNA lesions induced by oxidative stress; Belongs to the HAD-like hydrolase superfamily. CbbY/CbbZ/Gph/YieH family.; KEGG: pae:PA0608 phosphoglycolate phosphatase	5:595:147532	1:612:658947	1:719:757492	8:383:379049	1:4383:4735829
PAEM_00596	5	148423..149901	trpE	Anthranilate synthase	Amino-acid biosynthesis; Aromatic amino acid biosynthesis; Lyase; Magnesium; Metal-binding; Tryptophan biosynthesis.	E:COG0147	546231.4.peg.1109	Amino Acids and Derivatives Aromatic amino acids and derivatives Tryptophan_synthesis Anthranilate synthase, aminase component (EC 4.1.3.27)	K01657	Part of a heterotetrameric complex that catalyzes the two-step biosynthesis of anthranilate, an intermediate in the biosynthesis of L-tryptophan. In the first step, the glutamine- binding beta subunit (TrpG) of anthranilate synthase (AS) provides the glutamine amidotransferase activity which generates ammonia as a substrate that, along with chorismate, is used in the second step, catalyzed by the…	5:596:148423	1:613:659838	1:720:758383	8:384:379946	1:4382:4734164
PAEM_00597	5	c(150219..150533)		Transcription regulatory protein PrtN	Activator; Antibiotic biosynthesis; Bacteriocin biosynthesis; DNA-binding; Transcription; Transcription regulation.	S:ENOG41120MS					5:597:150219	1:614:661502	1:721:760146
PAEM_00598	5	c(150633..151403)	nrdA,nrdE	Ribonucleoside-diphosphate reductase	Antibiotic biosynthesis; Bacteriocin biosynthesis; DNA-binding; Repressor; Transcription; Transcription regulation.	K:COG2932			K00525	Represses the promoter activity of the prtN gene. Contains 1 HTH cro/C1-type DNA-binding domain.; KEGG: sagu:CDO87_13670 ribonucleoside-diphosphate reductase alpha chain	5:598:150633	1:615:661916	1:722:760561
PAEM_00599	5	c(151488..151658)		hypothetical protein							5:599:151488	1:616:662771	1:723:761416
PAEM_00600	5	151861..152061		hypothetical protein		S:ENOG410XW0K					5:600:151861	1:617:663144	1:724:761789	19:3710:789451
PAEM_00601	5	152109..152468		hypothetical protein							5:601:152109	1:618:663392	1:725:762035
PAEM_00602	5	152927..153280		hypothetical protein							5:602:152927	1:619:664211	1:726:762849	19:3715:794626
PAEM_00603	5	153302..153817		hypothetical protein		S:ENOG4111XH4					5:603:153302	1:620:664586	1:727:763224
PAEM_00604	5	153814..154371		Spike protein	Host-virus interaction; Late protein; Metal-binding; Viral attachment to host cell; Viral attachment to host entry receptor; Viral baseplate protein; Viral penetration into host cytoplasm; Viral tail assembly; Viral tail protein; Virion; Virus entry into host cell; Virus exit from host cell.	S:COG4540				Forms the small spikes on the baseplate that bind to the host cell and penetrate through the host membrane. Involved in baseplate assembly; Belongs to the P2likevirus spike protein family.	5:604:153814	1:621:665098	1:728:763736		1:3511:3797245
PAEM_00605	5	154524..154850		Baseplate protein W	Late protein; Viral baseplate protein; Viral tail assembly; Viral tail protein; Virion; Virus exit from host cell.	S:COG3628			K06903	Baseplate protein that is part of the outer wedges of the baseplate. Probably plays a role as a connector between the central and peripheral parts of the baseplate. Plays a role in tail assembly; Belongs to the GpW/Gp25 family.	5:605:154524	1:622:665808	1:729:764445		1:3510:3796895
PAEM_00606	5	154847..155734		Baseplate protein J	Late protein; Viral baseplate protein; Viral tail protein; Virion.	S:COG3948	349968.5.peg.3515	Phages, Prophages, Transposable elements, Plasmids Phages, Prophages Phage_tail_fiber_proteins Phage tail fibers		Baseplate protein that may be part of the wedges of the baseplate; Belongs to the P2likevirus gpJ protein family.	5:606:154847	1:623:666131	1:730:764768		1:3509:3795981
PAEM_00607	5	155727..156260		Baseplate protein	Late protein; Viral baseplate protein; Viral tail assembly; Viral tail protein; Virion; Virus exit from host cell.	S:COG4385	208964.1.peg.620	Phages, Prophages, Transposable elements, Plasmids Phages, Prophages Phage_tail_fiber_proteins Phage tail fibers	K06905	Baseplate protein that may be part of the wedges of the baseplate. Plays a role in tail assembly; Belongs to the P2likevirus gpI protein family.	5:607:155727	1:624:667011	1:731:765648		1:3508:3795188
PAEM_00608	5	156262..158367		Probable tail fiber protein	Host-virus interaction; Late protein; Viral attachment to host cell; Virion; Virus entry into host cell.	S:COG5301	208963.12.peg.661	Phages, Prophages, Transposable elements, Plasmids Phages, Prophages Phage_tail_fiber_proteins Phage tail fiber protein		Belongs to the tail fiber family.	5:608:156262	1:625:667546	1:732:766253		1:3507:3794292
PAEM_00609	5	158858..160018		Putative prophage major tail sheath protein	Secreted.	S:COG3497	546231.4.peg.5540	Phages, Prophages, Transposable elements, Plasmids Phages, Prophages Phage_tail_proteins_2 Phage tail sheath monomer	K06907	Belongs to the myoviridae tail sheath protein family.	5:609:158858	1:627:670142	1:733:767939		1:3503:3790960
PAEM_00610	5	160031..160534		Tail tube protein	Late protein; Viral tail protein; Virion.	S:COG3498	634994.3.peg.788	Phages, Prophages, Transposable elements, Plasmids Phages, Prophages Phage_tail_proteins_2 Phage major tail protein	K06908	Forms the virus tail tube; Belongs to the P2likevirus major tail tube protein family.	5:610:160031	1:628:671315	1:734:769112		1:3502:3790432
PAEM_00611	5	160549..160893		hypothetical protein		S:ENOG410Y08B					5:611:160549	1:629:671833	1:735:769630
PAEM_00612	5	161063..163300		uncharacterized protein	Coiled coil; Phosphoprotein.	S:COG3941	536229.4.peg.1181	Phages, Prophages, Transposable elements, Plasmids Phages, Prophages Phage_tail_proteins_2 Phage tail length tape-measure protein		To B.subtilis XkdO.	5:612:161063	1:630:672347	1:737:770147
PAEM_00613	5	163310..164182		hypothetical protein		S:COG3499			K06906		5:613:163310	1:631:674594	1:738:772421
PAEM_00614	5	164157..164363		hypothetical protein		S:COG5004					5:614:164157	1:632:675441	1:739:773265		1:3012:3309988
PAEM_00615	5	164421..165410		Probable baseplate hub protein	Late protein; Viral baseplate protein; Viral tail protein; Virion.	S:COG3500			K06905	Putative baseplate hub protein; Belongs to the P2likevirus baseplate hub protein family.	5:615:164421	1:633:675705	1:740:773529		1:3011:3309154
PAEM_00616	5	165443..166072		uncharacterized protein		S:COG3179	675810.3.peg.3013	Membrane Transport Protein secretion system, Type VI Type_VI_secretion_systems VgrG-3 protein	K03791	To phage D29 and phage L5 gp10.	5:616:165443	1:634:676727	1:741:774549	20:3869:96814
PAEM_00617	5	166069..166431		hypothetical protein							5:617:166069	1:635:677353	1:742:775175	13:1632:317448
PAEM_00618	5	166428..166685		hypothetical protein		S:ENOG410Z2BY					5:618:166428	1:636:677712	1:743:775534	13:1633:317819
PAEM_00619	5	167033..167638	pabA	Aminodeoxychorismate synthase	Amino-acid biosynthesis; Aromatic amino acid biosynthesis; Folate biosynthesis; Glutamine amidotransferase; Lyase; Transferase; Tryptophan biosynthesis.	E:COG0512	511693.5.peg.3372	Cofactors, Vitamins, Prosthetic Groups, Pigments Folate and pterines Folate_Biosynthesis Para-aminobenzoate synthase, amidotransferase component (EC 2.6.1.85)	K01664	Part of a heterodimeric complex that catalyzes the two- step biosynthesis of 4-amino-4-deoxychorismate (ADC), a precursor of p-aminobenzoate (PABA) and tetrahydrofolate. In the first step, a glutamine amidotransferase (PabA) generates ammonia as a substrate that, along with chorismate, is used in the second step, catalyzed by aminodeoxychorismate synthase (PabB) to produce ADC. PabA converts glut…	5:619:167033	1:637:678317	1:757:788551	8:385:381445	1:4336:4690161
PAEM_00620	5	167640..168689	trpD	Anthranilate phosphoribosyltransferase	Amino-acid biosynthesis; Aromatic amino acid biosynthesis; Glycosyltransferase; Magnesium; Metal-binding; Transferase; Tryptophan biosynthesis.	E:COG0547	350703.3.peg.4295	Secondary Metabolism Plant Hormones Auxin_biosynthesis Anthranilate phosphoribosyltransferase (EC 2.4.2.18)	K00766	Catalyzes the transfer of the phosphoribosyl group of 5- phosphorylribose-1-pyrophosphate (PRPP) to anthranilate to yield N-(5'-phosphoribosyl)-anthranilate (PRA); Belongs to the anthranilate phosphoribosyltransferase family.; KEGG: pae:PA0650 anthranilate phosphoribosyltransferase	5:620:167640	1:638:678924	1:758:789158	8:386:382038	1:4335:4689115
PAEM_00621	5	168686..169522	trpC	Indole-3-glycerol-phosphate synthase	Amino-acid biosynthesis; Aromatic amino acid biosynthesis; Decarboxylase; Lyase; Tryptophan biosynthesis.	E:COG0134	546231.4.peg.1082	Amino Acids and Derivatives Aromatic amino acids and derivatives Tryptophan_synthesis Indole-3-glycerol phosphate synthase (EC 4.1.1.48)	K01609	Belongs to the TrpC family.; KEGG: pae:PA0651 indole-3-glycerol phosphate synthase	5:621:168686	1:639:679970	1:759:790204	8:387:383084	1:4334:4688318
PAEM_00622	5	c(169584..170228)		Cyclic AMP receptor-like protein	cAMP; cAMP-binding; DNA-binding; Nucleotide-binding; Transcription; Transcription regulation; Virulence.	T:COG0664	546231.4.peg.1080	Regulation and Cell signaling null cAMP_signaling_in_bacteria Cyclic AMP receptor protein	K10914	Can bind cyclic AMP. Is a global regulator of virulence factor expression and is required for exotoxin A and protease production. Contains 1 cyclic nucleotide-binding domain; Contains 1 HTH crp-type DNA-binding domain.	5:622:169584	1:640:680868	1:760:791102	8:388:383979	1:4333:4687621
PAEM_00623	5	170500..170922		Protein		O:COG1765			K07397		5:623:170500	1:641:681784	1:761:792017	8:389:385002	1:4330:4685928
PAEM_00624	5	171242..172036	speD,AMD1	Adenosylmethionine decarboxylase	Autocatalytic cleavage; Decarboxylase; Lyase; Polyamine biosynthesis; Pyruvate; S-adenosyl-L-methionine; Schiff base; Spermidine biosynthesis; Zymogen.	E:COG1586	546231.4.peg.1078	Amino Acids and Derivatives Arginine; urea cycle, polyamines Polyamine_Metabolism S-adenosylmethionine decarboxylase proenzyme (EC 4.1.1.50), prokaryotic class 1A	K01611	Catalyzes the decarboxylation of S-adenosylmethionine to S-adenosylmethioninamine (dcAdoMet), the propylamine donor required for the synthesis of the polyamines spermine and spermidine from the diamine putrescine; Belongs to the prokaryotic AdoMetDC family. Type 2 subfamily.; KEGG: pae:PA0654 S-adenosylmethionine decarboxylase	5:624:171242	1:642:682526	1:762:792759	8:390:385645	1:4329:4684929
PAEM_00625	5	c(172091..172738)	COQ7	3-demethoxyubiquinol 3-hydroxylase	Cell membrane; Iron; Membrane; Metal-binding; Monooxygenase; Oxidoreductase; Ubiquinone biosynthesis.	H:COG2941	350703.3.peg.4300	Cofactors, Vitamins, Prosthetic Groups, Pigments Quinone cofactors Ubiquinone_Biosynthesis 2-octaprenyl-3-methyl-6-methoxy-1,4-benzoquinol hydroxylase (EC 1.14.13.-)	K06134	Oxygenase that introduces the hydroxyl group at carbon five of 2-nonaprenyl-3-methyl-6-methoxy-1,4-benzoquinol resulting in the formation of 2-nonaprenyl-3-methyl-5-hydroxy-6-methoxy-1,4- benzoquinol; Belongs to the COQ7 family.; KEGG: pae:PA0655 3-demethoxyubiquinol 3-hydroxylase	5:625:172091	1:643:683375	1:763:793618	8:392:387403	1:4328:4684209
PAEM_00626	5	c(172838..173176)		Hit family protein	Hydrolase; Nucleotide-binding; Nucleus.	FG:COG0537	400668.8.peg.3095	Nucleosides and Nucleotides Pyrimidines pyrimidine_conversions Bis(5'-nucleosyl)-tetraphosphatase (asymmetrical) (EC 3.6.1.17)	K02503	Hydrolyzes adenosine 5'-monophosphoramidate substrates such as AMP-morpholidate, AMP-N-alanine methyl ester, AMP-alpha- acetyl lysine methyl ester and AMP-NH2; Contains 1 HIT domain.	5:626:172838	1:644:684122	1:764:794365	8:393:388158	1:4327:4683788
PAEM_00627	5	173255..174736		ATPase family AAA domain-containing protein	ATP-binding; Cell junction; Cell membrane; Hydrolase; Isopeptide bond; Membrane; Nucleotide-binding; Peroxisome; Postsynaptic cell membrane; Synapse; Ubl conjugation.	O:COG0464	349521.5.peg.5382	Clustering-based subsystems null Cell_division-ribosomal_stress_proteins_cluster Cell division protein FtsH (EC 3.4.24.-)	K13339	ATPase that plays a critical role in regulating the surface expression of AMPA receptors (AMPAR), thereby regulating synaptic plasticity and learning and memory. Required for NMDA- stimulated AMPAR internalization and inhibition of GRIA1 and GRIA2 recycling back to the plasma membran; these activities are ATPase-dependent (By similarity); Belongs to the AAA ATPase family.	5:627:173255	1:645:684539	1:765:794779	20:3844:69888	1:4022:4327041
PAEM_00628	5	c(174776..175576)		Very-long-chain 3-oxoacyl-CoA reductase-A	Endoplasmic reticulum; Lipid biosynthesis; Lipid metabolism; Membrane; NADP; Oxidoreductase; Steroid biosynthesis; Transmembrane; Transmembrane helix.	S:COG0300	471871.7.peg.2940	Fatty Acids, Lipids, and Isoprenoids Fatty acids Fatty_Acid_Biosynthesis_FASII 3-oxoacyl-[acyl-carrier protein] reductase (EC 1.1.1.100)	K07124	Catalyzes the second of the four reactions of the long- chain fatty acids elongation cycle. This endoplasmic reticulum- bound enzymatic process, allows the addition of two carbons to the chain of long- and very long-chain fatty acids/VLCFAs per cycle. This enzyme has a 3-ketoacyl-CoA reductase activity, reducing 3- ketoacyl-CoA to 3-hydroxyacyl-CoA, within each cycle of fatty acid elongation. The…	5:628:174776	1:646:686060	1:766:796272	8:394:388602	1:1986:2111345
PAEM_00629	5	c(175637..176713)		hypothetical protein		S:ENOG410XVF5	525369.4.peg.307	Clustering-based subsystems null Conserved_cluster_in_Enterobacteriaceae_downstream_from_YqjA,_a_DedA_family_protein Inner membrane protein YhaI			5:629:175637	1:647:686921	1:767:797133	8:395:389444
PAEM_00630	5	c(176835..177803)	ncd2,npd	Nitronate monooxygenase	Flavoprotein; FMN; Monooxygenase; Oxidoreductase.	S:COG2070	469602.3.peg.523	Fatty Acids, Lipids, and Isoprenoids Fatty acids Fatty_Acid_Biosynthesis_FASII Enoyl-[acyl-carrier-protein] reductase [FMN] (EC 1.3.1.9)	K00459	Catalyzes the oxidation of alkyl nitronates to produce the corresponding carbonyl compounds and nitrites; Belongs to the nitronate monooxygenase family.; KEGG: pae:PA0660 nitronate monooxygenase	5:630:176835	1:648:688119	1:768:798322	8:396:390645	1:3944:4245357
PAEM_00631	5	c(177820..178242)		UPF0093 membrane protein	Cell membrane; Membrane; Transmembrane; Transmembrane helix.	S:COG1981	350703.3.peg.4306	Cofactors, Vitamins, Prosthetic Groups, Pigments Tetrapyrroles Heme_and_Siroheme_Biosynthesis Hypothetical membrane protein, possible involvement in cytochrome functioning/assembly	K08973	Belongs to the UPF0093 family.	5:631:177820	1:649:689104	1:769:799306	8:397:391632	1:4326:4683230
PAEM_00632	5	178533..179567	argC	N-acetyl-gamma-glutamyl-phosphate reductase	Amino-acid biosynthesis; Arginine biosynthesis; Cytoplasm; NADP; Oxidoreductase.	E:COG0002	546231.4.peg.1072	Amino Acids and Derivatives Arginine; urea cycle, polyamines Arginine_Biosynthesis_extended N-acetyl-gamma-glutamyl-phosphate reductase (EC 1.2.1.38)	K00145	Belongs to the NAGSA dehydrogenase family. Type 1 subfamily.; KEGG: pae:PA0662 N-acetyl-gamma-glutamyl-phosphate reductase	5:632:178533	1:650:689817	1:770:800018	8:398:392308	1:4325:4682062
PAEM_00633	5	179567..180286		hypothetical protein		S:ENOG410ZYM5					5:633:179567	1:651:690851	1:771:801052
PAEM_00634	5	180296..180709		hypothetical protein		M:COG1664	183190.1.peg.1602	Clustering-based subsystems null CBSS-316273.3.peg.922 Integral membrane protein CcmA involved in cell shape determination			5:634:180296	1:652:691580	1:772:801781	16:2358:90882
PAEM_00635	5	180787..181137		Iron-sulfur cluster insertion protein ErpA	Iron; Iron-sulfur; Metal-binding.	S:COG0316	183190.1.peg.1601	Clustering-based subsystems null CBSS-316273.3.peg.922 probable iron binding protein from the HesB_IscA_SufA family	K15724	Required for insertion of 4Fe-4S clusters for at least IspG; Belongs to the HesB/IscA family.	5:635:180787	1:653:692071	1:773:802272	8:399:393488	1:4324:4681578
PAEM_00636	5	c(181191..182282)	anmK	Anhydro-N-acetylmuramic acid kinase	ATP-binding; Carbohydrate metabolism; Kinase; Nucleotide-binding; Transferase.	O:COG2377	350703.3.peg.4311	Cell Wall and Capsule null Recycling_of_Peptidoglycan_Amino_Sugars Anhydro-N-acetylmuramic acid kinase (EC 2.7.1.-)	K09001	Catalyzes the specific phosphorylation of 1,6-anhydro-N- acetylmuramic acid (anhMurNAc) with the simultaneous cleavage of the 1,6-anhydro ring, generating MurNAc-6-P. Is required for the utilization of anhMurNAc either imported from the medium or derived from its own cell wall murein, and thus plays a role in cell wall recycling; Belongs to the anhydro-N-acetylmuramic acid kinase family.; KEGG: p…	5:636:181191	1:654:692475	1:774:802672	8:400:393896	1:4322:4678560
PAEM_00637	5	c(182285..183724)	mepM	Uncharacterized metalloprotease	Cell membrane; Hydrolase; Membrane; Metal-binding; Metalloprotease; Protease; Transmembrane; Transmembrane helix; Zinc.	M:COG0739	485915.5.peg.188	Clustering-based subsystems Protein export? CBSS-393121.3.peg.2760 Peptidase, M23/M37 family	K19304	Belongs to the peptidase M23B family.; KEGG: swd:Swoo_3059 murein DD-endopeptidase; Metalloendopeptidases	5:637:182285	1:655:693569	1:775:803766	8:401:394988	1:4321:4677090
PAEM_00638	5	183913..185112	YARS,tyrS	Tyrosine--tRNA ligase	Aminoacyl-tRNA synthetase; ATP-binding; Cytoplasm; Ligase; Nucleotide-binding; Protein biosynthesis; RNA-binding.	J:COG0162	573066.3.peg.1388	Protein Metabolism Protein biosynthesis tRNA_aminoacylation,_Tyr Tyrosyl-tRNA synthetase (EC 6.1.1.1)	K01866	Catalyzes the attachment of tyrosine to tRNA(Tyr) in a two-step reaction: tyrosine is first activated by ATP to form Tyr- AMP and then transferred to the acceptor end of tRNA(Tyr); Belongs to the class-I aminoacyl-tRNA synthetase family. TyrS type 2 subfamily; Contains 1 S4 RNA-binding domain.; KEGG: pae:PA0668 tyrosyl-tRNA synthetase	5:638:183913	1:656:695197	1:776:805361	8:402:396618	1:4320:4675494
PAEM_00644	7	156..1094	birA	Biotin--[biotin carboxyl-carrier protein] ligase	ATP-binding; Biotin; DNA-binding; Ligase; Nucleotide-binding; Repressor; Transcription; Transcription regulation.	H:COG0340|H:COG1654	573066.3.peg.1389	Cofactors, Vitamins, Prosthetic Groups, Pigments Biotin Biotin_biosynthesis Biotin operon repressor	K03524	Acts both as a biotin--[acetyl-CoA-carboxylase] ligase and a repressor; Belongs to the biotin--protein ligase family; Contains 1 BPL/LPL catalytic domain.; KEGG: pae:PA4280 BirA family transcriptional regulator, biotin operon repressor / biotin---(acetyl-CoA-carboxylase) ligase	7:644:156	1:662:702254	1:782:812465	30:5254:2045	1:558:586128
PAEM_00645	7	1091..1837	coaX	Pantothenate kinase	ATP-binding; Coenzyme A biosynthesis; Cytoplasm; Kinase; Metal-binding; Nucleotide-binding; Potassium; Transferase.	K:COG1521	350703.3.peg.2277	Cofactors, Vitamins, Prosthetic Groups, Pigments Coenzyme A Coenzyme_A_Biosynthesis Pantothenate kinase type III, CoaX-like (EC 2.7.1.33)	K03525	Catalyzes the phosphorylation of pantothenate (Pan), the first step in CoA biosynthesis; Belongs to the type III pantothenate kinase family.; KEGG: pae:PA4279 type III pantothenate kinase	7:645:1091	1:663:703189	1:783:813336	30:5253:1306	1:559:587077
PAEM_00646	7	1846..2550		hypothetical protein		S:ENOG4112AC6					7:646:1846	1:664:703944	1:784:814093	30:5252:607	1:560:587841
PAEM_00650	7	3062..4255		Elongation factor Tu-A	Cytoplasm; Elongation factor; GTP-binding; Nucleotide-binding; Protein biosynthesis.	J:COG0050	511693.5.peg.3350	Protein Metabolism Protein biosynthesis Universal_GTPases Translation elongation factor Tu	K02358	This protein promotes the GTP-dependent binding of aminoacyl-tRNA to the A-site of ribosomes during protein biosynthesis; Belongs to the TRAFAC class translation factor GTPase superfamily. Classic translation factor GTPase family. EF-Tu/EF-1A subfamily; Contains 1 tr-type G (guanine nucleotide-binding) domain.	7:650:3062	1:681:721665	1:801:831814	7:24:98	1:577:605471
PAEM_00652	7	c(4459..4836)		hypothetical protein							7:652:4459	1:670:706557
PAEM_00653	7	4864..5343		Transcription termination/antitermination protein NusG	Transcription; Transcription antitermination; Transcription regulation; Transcription termination.	K:COG0250	546231.4.peg.2651	RNA Metabolism Transcription Transcription_factors_bacterial Transcription antitermination protein NusG	K02601	Participates in transcription elongation, termination and antitermination; Belongs to the NusG family; Contains 1 KOW domain.	7:653:4864	1:671:706962	1:791:817111	7:27:912	1:567:590748
PAEM_00654	7	5460..5891		50S ribosomal protein L11	Methylation; Ribonucleoprotein; Ribosomal protein; RNA-binding; rRNA-binding.	J:COG0080	511693.5.peg.4077	Protein Metabolism Protein biosynthesis Ribosome_LSU_bacterial LSU ribosomal protein L11p (L12e)	K02867	Forms part of the ribosomal stalk which helps the ribosome interact with GTP-bound translation factors; Belongs to the ribosomal protein L11P family.	7:654:5460	1:672:707558	1:792:817707	7:28:1566	1:568:591398
PAEM_00655	7	5891..6586		50S ribosomal protein L1, chloroplastic	Chloroplast; Plastid; Ribonucleoprotein; Ribosomal protein; RNA-binding; rRNA-binding.	J:COG0081	400667.7.peg.286	Protein Metabolism Protein biosynthesis Ribosome_LSU_bacterial LSU ribosomal protein L1p (L10Ae)	K02863	Binds directly to 23S rRNA. Might be involved in E site tRNA release (Potential); Belongs to the ribosomal protein L1P family.	7:655:5891	1:673:707989	1:793:818138	7:29:1997	1:569:591830
PAEM_00656	7	6785..7285		50S ribosomal protein L10	Ribonucleoprotein; Ribosomal protein; RNA-binding; rRNA-binding.	J:COG0244	546231.4.peg.2654	Protein Metabolism Protein biosynthesis Ribosome_LSU_bacterial LSU ribosomal protein L10p (P0)	K02864	Forms part of the ribosomal stalk, playing a central role in the interaction of the ribosome with GTP-bound translation factors; Belongs to the ribosomal protein L10P family.	7:656:6785	1:674:708883	1:794:819032	7:30:2897	1:570:592723
PAEM_00657	7	7364..7732		50S ribosomal protein L7/L12	Ribonucleoprotein; Ribosomal protein.	J:COG0222	400667.7.peg.288	Protein Metabolism Protein biosynthesis Ribosome_LSU_bacterial LSU ribosomal protein L7/L12 (P1/P2)	K02935	Forms part of the ribosomal stalk which helps the ribosome interact with GTP-bound translation factors. Is thus essential for accurate translation; Belongs to the ribosomal protein L7/L12P family.	7:657:7364	1:675:709462	1:795:819611	7:31:3477	1:571:593305
PAEM_00658	7	7954..12027	rpoB	DNA-directed RNA polymerase	DNA-directed RNA polymerase; Nucleotidyltransferase; Transcription; Transferase.	K:COG0085	511693.5.peg.4081	RNA Metabolism Transcription RNA_polymerase_bacterial DNA-directed RNA polymerase beta subunit (EC 2.7.7.6)	K03043	DNA-dependent RNA polymerase catalyzes the transcription of DNA into RNA using the four ribonucleoside triphosphates as substrates; Belongs to the RNA polymerase beta chain family.; KEGG: eco:b3987 DNA-directed RNA polymerase subunit beta	7:658:7954	1:676:710052	1:796:820201	7:32:4066	1:572:593888
PAEM_00659	7	12093..16292	rpoC	DNA-directed RNA polymerase	DNA-directed RNA polymerase; Nucleotidyltransferase; Transcription; Transferase.	K:COG0086	546231.4.peg.2657	RNA Metabolism Transcription RNA_polymerase_bacterial DNA-directed RNA polymerase beta' subunit (EC 2.7.7.6)	K03046	DNA-dependent RNA polymerase catalyzes the transcription of DNA into RNA using the four ribonucleoside triphosphates as substrates; Belongs to the RNA polymerase beta' chain family.; KEGG: pae:PA4269 DNA-directed RNA polymerase subunit beta'	7:659:12093	1:677:714191	1:797:824340	7:33:8203	1:573:598030
PAEM_00660	7	16444..16815		30S ribosomal protein S12, chloroplastic	Chloroplast; Plastid; Ribonucleoprotein; Ribosomal protein; RNA-binding; rRNA-binding.	J:COG0048	511693.5.peg.3353	Protein Metabolism Protein processing and modification Ribosomal_protein_S12p_Asp_methylthiotransferase SSU ribosomal protein S12p (S23e)	K02950	With S4 and S5 plays an important role in translational accuracy. Located at the interface of the 30S and 50S subunits (By similarity); Belongs to the ribosomal protein S12P family.	7:660:16444	1:678:718542	1:798:828691	7:34:12554	1:574:602367
PAEM_00661	7	16915..17385		30S ribosomal protein S7	Ribonucleoprotein; Ribosomal protein; RNA-binding; rRNA-binding; tRNA-binding.	J:COG0049	546231.4.peg.2659	Protein Metabolism Protein biosynthesis Ribosome_SSU_bacterial SSU ribosomal protein S7p (S5e)	K02992	One of the primary rRNA binding proteins, it binds directly to 16S rRNA where it nucleates assembly of the head domain of the 30S subunit. Is located at the subunit interface close to the decoding center, probably blocks exit of the E-site tRNA; Belongs to the ribosomal protein S7P family.	7:661:16915	1:679:719013	1:799:829162	7:35:13026	1:575:602837
PAEM_00662	7	17416..19536		Elongation factor G	Cytoplasm; Elongation factor; GTP-binding; Nucleotide-binding; Protein biosynthesis.	J:COG0480	225849.3.peg.1845	Protein Metabolism Protein biosynthesis Translation_elongation_factor_G_family Translation elongation factor G	K02355	Catalyzes the GTP-dependent ribosomal translocation step during translation elongation. During this step, the ribosome changes from the pre-translocational (PRE) to the post- translocational (POST) state as the newly formed A-site-bound peptidyl-tRNA and P-site-bound deacylated tRNA move to the P and E sites, respectively. Catalyzes the coordinated movement of the two tRNA molecules, the mRNA and…	7:662:17416	1:680:719514	1:800:829663	7:36:13527	1:576:603338
PAEM_00663	7	19567..20760		Elongation factor Tu-A	Cytoplasm; Elongation factor; GTP-binding; Nucleotide-binding; Protein biosynthesis.	J:COG0050	511693.5.peg.3350	Protein Metabolism Protein biosynthesis Universal_GTPases Translation elongation factor Tu	K02358	This protein promotes the GTP-dependent binding of aminoacyl-tRNA to the A-site of ribosomes during protein biosynthesis; Belongs to the TRAFAC class translation factor GTPase superfamily. Classic translation factor GTPase family. EF-Tu/EF-1A subfamily; Contains 1 tr-type G (guanine nucleotide-binding) domain.	7:663:19567	1:681:721665	1:801:831814	7:24:98	1:577:605471
PAEM_00664	7	20917..21228		30S ribosomal protein S10	Ribonucleoprotein; Ribosomal protein.	J:COG0051	546231.4.peg.2662	Protein Metabolism Protein biosynthesis Ribosome_SSU_bacterial SSU ribosomal protein S10p (S20e)	K02946	Involved in the binding of tRNA to the ribosomes; Belongs to the ribosomal protein S10P family.	7:664:20917	1:682:723015	1:802:833165	21:4713:788820	1:578:606815
PAEM_00666	7	21311..21946		50S ribosomal protein L3, chloroplastic	Chloroplast; Plastid; Ribonucleoprotein; Ribosomal protein; RNA-binding; rRNA-binding.	J:COG0087	400667.7.peg.3122	Protein Metabolism Protein biosynthesis Ribosome_LSU_bacterial LSU ribosomal protein L3p (L3e)	K02906	One of the primary rRNA binding proteins, it binds directly near the 3'-end of the 23S rRNA, where it nucleates assembly of the 50S subunit; Belongs to the ribosomal protein L3P family.	7:666:21311	1:684:723409	1:804:833559	21:4711:788102	1:580:607211
PAEM_00667	7	21960..22562		50S ribosomal protein L4	Ribonucleoprotein; Ribosomal protein; RNA-binding; rRNA-binding.	J:COG0088	375063.4.peg.749	Protein Metabolism Protein biosynthesis Ribosome_LSU_bacterial LSU ribosomal protein L4p (L1e)	K02926	One of the primary rRNA binding proteins, this protein initially binds near the 5'-end of the 23S rRNA. It is important during the early stages of 50S assembly. It makes multiple contacts with different domains of the 23S rRNA in the assembled 50S subunit and ribosome; Forms part of the polypeptide exit tunnel; Belongs to the ribosomal protein L4P family.	7:667:21960	1:685:724058	1:805:834208	21:4710:787485	1:581:607861
PAEM_00668	7	22559..22858		50S ribosomal protein L23	Ribonucleoprotein; Ribosomal protein; RNA-binding; rRNA-binding.	J:COG0089	546231.4.peg.2665	Protein Metabolism Protein biosynthesis Ribosome_LSU_bacterial LSU ribosomal protein L23p (L23Ae)	K02892	One of the early assembly proteins it binds 23S rRNA. One of the proteins that surrounds the polypeptide exit tunnel on the outside of the ribosome. Forms the main docking site for trigger factor binding to the ribosome; Belongs to the ribosomal protein L23P family.	7:668:22559	1:686:724657	1:806:834807	21:4709:787189	1:582:608460
PAEM_00669	7	22870..23691		50S ribosomal protein L2	Ribonucleoprotein; Ribosomal protein; RNA-binding; rRNA-binding.	J:COG0090	511693.5.peg.3328	Protein Metabolism Protein biosynthesis Ribosome_LSU_bacterial LSU ribosomal protein L2p (L8e)	K02886	One of the primary rRNA binding proteins. Required for association of the 30S and 50S subunits to form the 70S ribosome, for tRNA binding and peptide bond formation. It has been suggested to have peptidyltransferase activit; this is somewhat controversial. Makes several contacts with the 16S rRNA in the 70S ribosome; Belongs to the ribosomal protein L2P family.	7:669:22870	1:687:724968	1:807:835118	21:4708:786356	1:583:608771
PAEM_00670	7	23708..23983		30S ribosomal protein S19, chloroplastic	Chloroplast; Plastid; Ribonucleoprotein; Ribosomal protein; RNA-binding; rRNA-binding.	J:COG0185	314225.3.peg.1408	Protein Metabolism Protein biosynthesis Ribosome_SSU_bacterial SSU ribosomal protein S19p (S15e)	K02965	Protein S19 forms a complex with S13 that binds strongly to the 16S ribosomal RNA; Belongs to the ribosomal protein S19P family.	7:670:23708	1:688:725806	1:808:835956	21:4707:786064	1:584:609609
PAEM_00671	7	23996..24328		50S ribosomal protein L22	Ribonucleoprotein; Ribosomal protein; RNA-binding; rRNA-binding.	J:COG0091	390235.3.peg.4714	Protein Metabolism Protein biosynthesis Ribosome_LSU_bacterial LSU ribosomal protein L22p (L17e)	K02890	This protein binds specifically to 23S rRN; its binding is stimulated by other ribosomal proteins, e.g. L4, L17, and L20. It is important during the early stages of 50S assembly. It makes multiple contacts with different domains of the 23S rRNA in the assembled 50S subunit and ribosome (By similarity); The globular domain of the protein is located near the polypeptide exit tunnel on the outside o…	7:671:23996	1:689:726094	1:809:836244	21:4706:785719	1:585:609898
PAEM_00672	7	24341..25027		30S ribosomal protein S3	Ribonucleoprotein; Ribosomal protein; RNA-binding; rRNA-binding.	J:COG0092	511693.5.peg.3325	Protein Metabolism Protein biosynthesis Ribosome_SSU_bacterial SSU ribosomal protein S3p (S3e)	K02982	Binds the lower part of the 30S subunit head. Binds mRNA in the 70S ribosome, positioning it for translation; Belongs to the ribosomal protein S3P family; Contains 1 KH type-2 domain.	7:672:24341	1:690:726439	1:810:836589	21:4705:785019	1:586:610244
PAEM_00673	7	25039..25452		50S ribosomal protein L16, chloroplastic	Chloroplast; Plastid; Ribonucleoprotein; Ribosomal protein.	J:COG0197	314225.3.peg.1411	Protein Metabolism Protein biosynthesis Ribosome_LSU_bacterial LSU ribosomal protein L16p (L10e)	K02878	Belongs to the ribosomal protein L16P family.	7:673:25039	1:691:727137	1:811:837287	21:4704:784594	1:587:610945
PAEM_00674	7	25452..25643		50S ribosomal protein L29	Ribonucleoprotein; Ribosomal protein.	J:COG0255	546231.4.peg.2671	Protein Metabolism Protein biosynthesis Ribosome_LSU_bacterial LSU ribosomal protein L29p (L35e)	K02904	Belongs to the ribosomal protein L29P family.	7:674:25452	1:692:727550	1:812:837700	21:4703:784403	1:588:611358
PAEM_00675	7	25646..25912		30S ribosomal protein S17	Ribonucleoprotein; Ribosomal protein; RNA-binding; rRNA-binding.	J:COG0186	546231.4.peg.2672	Protein Metabolism Protein biosynthesis Ribosome_SSU_bacterial SSU ribosomal protein S17p (S11e)	K02961	One of the primary rRNA binding proteins, it binds specifically to the 5'-end of 16S ribosomal RNA; Belongs to the ribosomal protein S17P family.	7:675:25646	1:693:727744	1:813:837894	21:4702:784134	1:589:611552
PAEM_00676	7	25936..26304		50S ribosomal protein L14, chloroplastic	Chloroplast; Plastid; Ribonucleoprotein; Ribosomal protein; RNA-binding; rRNA-binding.	J:COG0093	400667.7.peg.3112	Protein Metabolism Protein biosynthesis Ribosome_LSU_bacterial LSU ribosomal protein L14p (L23e)	K02874	Binds to 23S rRNA; Belongs to the ribosomal protein L14P family.	7:676:25936	1:694:728034	1:814:838184	21:4701:783749	1:590:611842
PAEM_00677	7	26317..26631		50S ribosomal protein L24	Ribonucleoprotein; Ribosomal protein; RNA-binding; rRNA-binding.	J:COG0198	546231.4.peg.2674	Protein Metabolism Protein biosynthesis Ribosome_LSU_bacterial LSU ribosomal protein L24p (L26e)	K02895	One of two assembly initiator proteins, it binds directly to the 5'-end of the 23S rRNA, where it nucleates assembly of the 50S subunit; One of the proteins that surrounds the polypeptide exit tunnel on the outside of the subunit; Belongs to the ribosomal protein L24P family.	7:677:26317	1:695:728415	1:815:838565	21:4700:783422	1:591:612223
PAEM_00678	7	26651..27190		50S ribosomal protein L5, chloroplastic	Chloroplast; Plastid; Ribonucleoprotein; Ribosomal protein; RNA-binding; rRNA-binding.	J:COG0094	357809.8.peg.3817	Protein Metabolism Protein biosynthesis Ribosome_LSU_bacterial LSU ribosomal protein L5p (L11e)	K02931	Binds 5S rRNA, forms part of the central protuberance of the 50S subunit; Belongs to the ribosomal protein L5P family.	7:678:26651	1:696:728749	1:816:838899	21:4699:782863	1:592:612558
PAEM_00679	7	27204..27509		30S ribosomal protein S14	Ribonucleoprotein; Ribosomal protein; RNA-binding; rRNA-binding.	J:COG0199	322710.5.peg.596	Protein Metabolism Protein biosynthesis Ribosome_SSU_bacterial SSU ribosomal protein S14p (S29e)	K02954	Binds 16S rRNA, required for the assembly of 30S particles and may also be responsible for determining the conformation of the 16S rRNA at the A site; Belongs to the ribosomal protein S14P family.	7:679:27204	1:697:729302	1:817:839452	21:4698:782544	1:593:613110
PAEM_00680	7	27699..28091		30S ribosomal protein S8, chloroplastic	Chloroplast; Plastid; Ribonucleoprotein; Ribosomal protein; RNA-binding; rRNA-binding.	J:COG0096	511693.5.peg.3317	Protein Metabolism Protein biosynthesis Ribosome_SSU_bacterial SSU ribosomal protein S8p (S15Ae)	K02994	One of the primary rRNA binding proteins, it binds directly to 16S rRNA central domain where it helps coordinate assembly of the platform of the 30S subunit; Belongs to the ribosomal protein S8P family.	7:680:27699	1:698:729797	1:818:839947	21:4697:781965	1:594:613599
PAEM_00681	7	28103..28636		50S ribosomal protein L6	Ribonucleoprotein; Ribosomal protein; RNA-binding; rRNA-binding.	J:COG0097	546231.4.peg.2678	Protein Metabolism Protein biosynthesis Ribosome_LSU_bacterial LSU ribosomal protein L6p (L9e)	K02933	This protein binds to the 23S rRNA, and is important in its secondary structure. It is located near the subunit interface in the base of the L7/L12 stalk, and near the tRNA binding site of the peptidyltransferase center; Belongs to the ribosomal protein L6P family.	7:681:28103	1:699:730201	1:819:840351	21:4696:781420	1:595:614004
PAEM_00682	7	28647..28997		50S ribosomal protein L18	Ribonucleoprotein; Ribosomal protein; RNA-binding; rRNA-binding.	J:COG0256	546231.4.peg.2679	Protein Metabolism Protein biosynthesis Ribosome_LSU_bacterial LSU ribosomal protein L18p (L5e)	K02881	This is one of the proteins that binds and probably mediates the attachment of the 5S RNA into the large ribosomal subunit, where it forms part of the central protuberance; Belongs to the ribosomal protein L18P family.	7:682:28647	1:700:730745	1:820:840895	21:4695:781059	1:596:614548
PAEM_00683	7	29001..29501		30S ribosomal protein	Ribonucleoprotein; Ribosomal protein; RNA-binding; rRNA-binding.	J:COG0098	322710.5.peg.600	Protein Metabolism Protein biosynthesis Ribosome_SSU_bacterial SSU ribosomal protein S5p (S2e)	K02988	With S4 and S12 plays an important role in translational accuracy; Located at the back of the 30S subunit body where it stabilizes the conformation of the head with respect to the body; Belongs to the ribosomal protein S5P family; Contains 1 S5 DRBM domain.	7:683:29001	1:701:731099	1:821:841249	21:4694:780555	1:597:614902
PAEM_00684	7	29504..29680		50S ribosomal protein L30	Ribonucleoprotein; Ribosomal protein.	J:COG1841	546231.4.peg.2681	Protein Metabolism Protein biosynthesis Ribosome_LSU_bacterial LSU ribosomal protein L30p (L7e)	K02907	Belongs to the ribosomal protein L30P family.	7:684:29504	1:702:731602	1:822:841752	21:4693:780376	1:598:615405
PAEM_00685	7	29684..30118		50S ribosomal protein L15	Ribonucleoprotein; Ribosomal protein; RNA-binding; rRNA-binding.	J:COG0200	322710.5.peg.602	Protein Metabolism Protein biosynthesis Ribosome_LSU_bacterial LSU ribosomal protein L15p (L27Ae)	K02876	Binds to the 23S rRNA; Belongs to the ribosomal protein L15P family.	7:685:29684	1:703:731782	1:823:841932	21:4692:779938	1:599:615585
PAEM_00686	7	30119..31447		Protein translocase subunit SecY	Cell inner membrane; Cell membrane; Membrane; Protein transport; Translocation; Transmembrane; Transmembrane helix; Transport.	U:COG0201	40324.1.peg.664	Membrane Transport Protein translocation across cytoplasmic membrane HtrA_and_Sec_secretion Preprotein translocase secY subunit (TC 3.A.5.1.1)	K03076	The central subunit of the protein translocation channel SecYEG. Consists of two halves formed by TMs 1-5 and 6-10. These two domains form a lateral gate at the front which open onto the bilayer between TMs 2 and 7, and are clamped together by SecE at the back. The channel is closed by both a pore ring composed of hydrophobic SecY resides and a short helix (helix 2A) on the extracellular side of …	7:686:30119	1:704:732217	1:824:842367	21:4691:778606	1:600:616020
PAEM_00687	7	31476..31592		50S ribosomal protein L36, chloroplastic	Chloroplast; Plastid; Ribonucleoprotein; Ribosomal protein.	J:COG0257	511693.5.peg.3310	Protein Metabolism Protein biosynthesis Ribosome_LSU_bacterial LSU ribosomal protein L36p	K02919	Belongs to the ribosomal protein L36P family.	7:687:31476	1:705:733574	1:825:843724	21:4690:778460	1:601:617377
PAEM_00688	7	31723..32079		Cyanelle 30S ribosomal protein S13	Cyanelle; Plastid; Ribonucleoprotein; Ribosomal protein; RNA-binding; rRNA-binding.	J:COG0099	511693.5.peg.3309	Protein Metabolism Protein biosynthesis Ribosome_SSU_bacterial SSU ribosomal protein S13p (S18e)	K02952	Located at the top of the head of the 30S subunit, it contacts several helices of the 16S rRNA; Belongs to the ribosomal protein S13P family.	7:688:31723	1:706:733821	1:826:843971	21:4689:777973	1:602:617627
PAEM_00689	7	32098..32487		30S ribosomal protein S11	Ribonucleoprotein; Ribosomal protein; RNA-binding; rRNA-binding.	J:COG0100	546231.4.peg.2686	Protein Metabolism Protein biosynthesis Ribosome_SSU_bacterial SSU ribosomal protein S11p (S14e)	K02948	Located on the platform of the 30S subunit, it bridges several disparate RNA helices of the 16S rRNA. Forms part of the Shine-Dalgarno cleft in the 70S ribosome; Belongs to the ribosomal protein S11P family.	7:689:32098	1:707:734196	1:827:844346	21:4688:777565	1:603:618014
PAEM_00690	7	32504..33124		30S ribosomal protein S4	Ribonucleoprotein; Ribosomal protein; RNA-binding; rRNA-binding.	J:COG0522	400667.7.peg.3098	Protein Metabolism Protein biosynthesis Ribosome_SSU_bacterial SSU ribosomal protein S4p (S9e)	K02986	One of the primary rRNA binding proteins, it binds directly to 16S rRNA where it nucleates assembly of the body of the 30S subunit; With S5 and S12 plays an important role in translational accuracy; Belongs to the ribosomal protein S4P family; Contains 1 S4 RNA-binding domain.	7:690:32504	1:708:734602	1:828:844752	21:4687:776928	1:604:618420
PAEM_00691	7	33147..34148	rpoA	DNA-directed RNA polymerase	DNA-directed RNA polymerase; Nucleotidyltransferase; Transcription; Transferase.	K:COG0202	322710.5.peg.608	RNA Metabolism Transcription RNA_polymerase_bacterial DNA-directed RNA polymerase alpha subunit (EC 2.7.7.6)	K03040	DNA-dependent RNA polymerase catalyzes the transcription of DNA into RNA using the four ribonucleoside triphosphates as substrates; Belongs to the RNA polymerase alpha chain family.; KEGG: bab:bbp_442 DNA-directed RNA polymerase subunit alpha	7:691:33147	1:709:735245	1:829:845395	21:4686:775904	1:605:619063
PAEM_00692	7	34192..34581		50S ribosomal protein L17	Ribonucleoprotein; Ribosomal protein.	J:COG0203	511693.5.peg.3305	Protein Metabolism Protein biosynthesis Ribosome_LSU_bacterial LSU ribosomal protein L17p	K02879	Belongs to the ribosomal protein L17P family.	7:692:34192	1:710:736290	1:830:846440	21:4685:775471	1:606:620109
PAEM_00693	7	34863..36311	katE,CAT,catB,srpA	Catalase	Heme; Hydrogen peroxide; Iron; Metal-binding; Oxidoreductase; Peroxidase.	P:COG0753	350703.3.peg.1494	Stress Response Oxidative stress Protection_from_Reactive_Oxygen_Species Catalase (EC 1.11.1.6)	K03781	Decomposes hydrogen peroxide into water and oxyge; serves to protect cells from the toxic effects of hydrogen peroxide. Belongs to the catalase family.; KEGG: sgl:SG2101 catalase	7:693:34863	1:711:736961	1:831:847111	21:4684:773750
PAEM_00694	7	36442..36906	bfr	Ferroxidase	Heme; Iron; Iron storage; Metal-binding; Oxidoreductase.	P:COG2193	243277.1.peg.360	Iron acquisition and metabolism null Iron_acquisition_in_Vibrio Bacterioferritin	K03594	Iron-storage protein, whose ferroxidase center binds Fe(2+) ions, oxidizes them by dioxygen to Fe(3+), and participates in the subsequent Fe(3+) oxide mineral core formation within the central cavity of the protein complex; Belongs to the bacterioferritin family; Contains 1 ferritin-like diiron domain.; KEGG: xcc:XCC1393 bacterioferritin	7:694:36442	1:712:738540	1:832:848688	21:4683:773140	1:917:955843
PAEM_00695	7	c(36978..39815)		UvrABC system protein	ATP-binding; Cytoplasm; DNA damage; DNA excision; DNA repair; DNA-binding; Excision nuclease; Metal-binding; Nucleotide-binding; Repeat; SOS response; Zinc; Zinc-finger.	L:COG0178	550748.3.peg.205	DNA Metabolism DNA repair DNA_repair,_UvrABC_system Excinuclease ABC subunit A	K03701	The UvrABC repair system catalyzes the recognition and processing of DNA lesions. UvrA is an ATPase and a DNA-binding protein. A damage recognition complex composed of 2 UvrA and 2 UvrB subunits scans DNA for abnormalities. When the presence of a lesion has been verified by UvrB, the UvrA molecules dissociate; Belongs to the ABC transporter superfamily. UvrA family; Contains 2 ABC transporter dom…	7:695:36978	1:713:739076	1:833:849221	21:4682:770214	1:607:620755
PAEM_00696	7	40029..41417		Uncharacterized transporter	Cell membrane; Membrane; Transmembrane; Transmembrane helix; Transport.	G:COG0477	511693.5.peg.1146	Miscellaneous null ZZ_gjo_need_homes MFS superfamily export protein YceL	K08162	Belongs to the major facilitator superfamily.	7:696:40029	1:714:742127	1:834:852272	21:4681:768610	1:608:623722
PAEM_00697	7	41434..41931		Single-stranded DNA-binding protein	DNA-binding.	L:COG0629	546231.4.peg.2693	DNA Metabolism DNA repair DNA_repair,_bacterial_RecFOR_pathway Single-stranded DNA-binding protein	K03111	Contains 1 SSB domain.	7:697:41434	1:715:743532	1:835:853677	21:4680:768092	1:609:625120
PAEM_00698	7	c(42020..43450)	pchA	Isochorismate synthase	Isomerase.	H:COG1169	350703.3.peg.1488	Iron acquisition and metabolism Siderophores Siderophore_pyochelin Isochorismate synthase (EC 5.4.4.2) [pyochelin] siderophore	K01851	Involved in the conversion of chorismate to salicylate; Belongs to the isochorismate synthase family.; KEGG: pae:PA4231 salicylate biosynthesis isochorismate synthase	7:698:42020	1:716:744118	1:836:854263	8:384:379946	1:1990:2118718
PAEM_00699	7	c(43447..43752)	pchB	Isochorismate lyase	Isomerase; Lyase.	E:COG1605	320374.4.peg.6273	Iron acquisition and metabolism Siderophores Siderophore_pyochelin Isochorismate pyruvate-lyase (EC 4.-.-.-) [pyochelin] siderophore	K04782	Involved in the incorporation of salicylate into the siderophore pyochelin. Catalyzes the elimination of the enolpyruvyl side chain from isochorismate to yield salicylate and pyruvate via a rare pericyclic hydrogen transfer mechanism from C2 to C5. PchB also catalyzes the nonphysiological Claisen rearrangement of chorismate to prephenate in which the pyruvylenol tail is transferred from a C3 ethe…	7:699:43447	1:717:745545	1:837:855690
PAEM_00700	7	c(43752..44507)		Probable cadicidin biosynthesis thioesterase	Antibiotic biosynthesis; Hydrolase.	Q:COG3208	388272.4.peg.5040	Iron acquisition and metabolism Siderophores Siderophore_pyochelin Pyochelin biosynthetic protein PchC, predicted thioesterase	K12242	Probable thioesterase involved in the biosynthesis of candicidin. Could release the macrolide ring from the polyketide synthase. Belongs to the thioesterase family; Contains 1 4Fe-4S ferredoxin-type domain.	7:700:43752	1:718:745850	1:838:855995		1:2402:2606108
PAEM_00701	7	c(44504..46147)		Probable 4-coumarate--CoA ligase	ATP-binding; Ligase; Nucleotide-binding; Phenylpropanoid metabolism.	Q:COG1021	350703.3.peg.1485	Iron acquisition and metabolism Siderophores Siderophore_pyochelin 2,3-dihydroxybenzoate-AMP ligase (EC 2.7.7.58) [pyochelin] siderophore	K12238	Belongs to the ATP-dependent AMP-binding enzyme family.	7:701:44504	1:719:746602	1:839:856747	24:4866:78639	1:1989:2117075
PAEM_00702	7	46377..47267		Regulatory protein PchR	Activator; DNA-binding; Transcription; Transcription regulation.	K:COG2207	350703.3.peg.1484	Iron acquisition and metabolism Siderophores Siderophore_pyochelin Transcriptional regulator PchR	K12243	Positive activator of the genes for pyochelin and ferripyochelin receptors. Contains 1 HTH araC/xylS-type DNA-binding domain.	7:702:46377	1:720:748475	1:840:858621	17:2704:337118	1:3850:4149377
PAEM_00703	7	47462..51778		Phenyloxazoline synthase MbtB	Ligase; Multifunctional enzyme; Phosphopantetheine; Phosphoprotein; Repeat.	Q:COG3433	350703.3.peg.1483	Iron acquisition and metabolism Siderophores Siderophore_pyochelin Dihydroaeruginoate synthetase PchE, non-ribosomal peptide synthetase modules	K12239	Involved in the initial steps of the mycobactin biosynthetic pathway. Putatively couples activated salicylic acid with serine or threonine and cyclizes this precursor to the hydroxyphenyloxazoline ring system present in this class of siderophores (By similarity); Belongs to the ATP-dependent AMP-binding enzyme family. MbtB subfamily; Contains 2 acyl carrier domains.	7:703:47462	1:721:749559	1:841:859703		1:2399:2588104
PAEM_00704	7	51775..57204		Bacitracin synthase	Antibiotic biosynthesis; Isomerase; Ligase; Multifunctional enzyme; Phosphopantetheine; Phosphoprotein; Repeat.	Q:COG1020	350703.3.peg.1481	Iron acquisition and metabolism Siderophores Siderophore_pyochelin Pyochelin synthetase PchF, non-ribosomal peptide synthetase module	K12240	Activates five amino acids, incorporates two D-amino acids, releases and cyclizes the mature bacitracin. Belongs to the ATP-dependent AMP-binding enzyme family; Contains 5 acyl carrier domains.	7:704:51775	1:722:753872	1:842:864010		1:2405:2608614
PAEM_00705	7	57201..58250		hypothetical protein		Q:COG4693	350703.3.peg.1227	Iron acquisition and metabolism Siderophores Siderophore_pyochelin Pyochelin biosynthetic protein PchG, oxidoreductase (NAD-binding)	K12241		7:705:57201	1:723:759298	1:843:869436
PAEM_00706	7	58247..59959		Iron import ATP-binding/permease protein IrtA	ATP-binding; Cell membrane; FAD; Flavoprotein; Hydrolase; Membrane; Nucleotide-binding; Transmembrane; Transmembrane helix; Transport.	V:COG1132	350703.3.peg.1225	Iron acquisition and metabolism Siderophores Siderophore_pyochelin ABC efflux pump, fused inner membrane and ATPase subunits in pyochelin gene cluster	K06148	Part of the ABC transporter complex IrtAB involved in iron import. Transmembrane domains (TMD) form a pore in the membrane and the ATP-binding domain (NBD) is responsible for energy generation (By similarity); Belongs to the ABC transporter superfamily. Siderophore-Fe(3+) uptake transporter (SIUT) (TC 3.A.1.21) family; Contains 1 ABC transmembrane type-1 domain; Contains 1 ABC transporter domain;…	7:706:58247	1:724:760344	1:844:870482	14:2012:314202	1:1788:1901892
PAEM_00707	7	59956..61680		Phosphonates import ATP-binding protein PhnC	ATP-binding; Cell inner membrane; Cell membrane; Hydrolase; Membrane; Nucleotide-binding; Phosphonate transport; Transport.	V:COG1132	350703.3.peg.5848	Iron acquisition and metabolism Siderophores Siderophore_pyochelin ABC efflux pump, fused inner membrane and ATPase subunits in pyochelin gene cluster	K06147	Part of the ABC transporter complex PhnCDE involved in phosphonates import. Responsible for energy coupling to the transport system; Belongs to the ABC transporter superfamily. Phosphonates importer (TC 3.A.1.9.1) family; Contains 1 ABC transporter domain.	7:707:59956	1:725:762053	1:845:872191	28:5125:130455	1:1788:1901892
PAEM_00708	7	61772..63934		Fe(3+)-pyochelin receptor	Cell outer membrane; Ion transport; Iron; Iron transport; Membrane; Receptor; Signal; TonB box; Transmembrane; Transmembrane beta strand; Transport.	P:COG4773	350703.3.peg.5847	Iron acquisition and metabolism Siderophores Siderophore_pyochelin Outer membrane receptor for ferric-pyochelin FptA	K16088	High-affinity outer membrane receptor required for the transport of Fe(3+)-pyochelin. Belongs to the TonB-dependent receptor family.	7:708:61772	1:726:763869	1:846:874006		1:3763:4072861
PAEM_00709	7	63934..64215		Protein FptB	Cell membrane; Membrane; Signal; Transmembrane; Transmembrane helix.		350703.3.peg.5846	Iron acquisition and metabolism Siderophores Siderophore_pyochelin Hypothetical protein FtpB in pyochelin gene cluster			7:709:63934	1:727:766031
PAEM_00710	7	64217..65722	cysJ	Assimilatory sulfite reductase (NADPH)	Cell membrane; Membrane; Transmembrane; Transmembrane helix.	S:COG3182	350703.3.peg.5845	Iron acquisition and metabolism Siderophores Siderophore_pyochelin Putative iron-regulated membrane protein FtpC in pyochelin gene cluster	K00380	KEGG: rmm:ROSMUCSMR3_02872 sulfite reductase (NADPH) flavoprotein alpha-component	7:710:64217	1:728:766314
PAEM_00711	7	65715..66959		Major facilitator superfamily domain-containing protein	Membrane; Polymorphism; Transmembrane; Transmembrane helix; Transport.	G:ENOG410ZVG2	388272.4.peg.5029	Iron acquisition and metabolism Siderophores Siderophore_pyochelin Inner-membrane permease FptX, ferripyochelin	K08218	Belongs to the major facilitator superfamily.	7:711:65715	1:729:767812	1:847:876235
PAEM_00712	7	c(67064..68272)	phzS	5-methylphenazine-1-carboxylate 1-monooxygenase	Aromatic hydrocarbons catabolism; FAD; Flavoprotein; Monooxygenase; NAD; NADP; Oxidoreductase; Signal.	CH:COG0654	350703.3.peg.5843	Secondary Metabolism Bacterial cytostatics, differentiation factors and antibiotics Phenazine_biosynthesis FAD-dependent monooxygenase PhzS	K20940	Catalyzes the oxidative decarboxylation of 6- hydroxynicotinic acid to 2,5-dihydroxypyridine. Uses NADH in preference to NADPH as an electron donor; Belongs to the 6-hydroxynicotinate 3-monooxygenase family.; KEGG: pae:PA4217 5-methylphenazine-1-carboxylate 1-monooxygenase	7:712:67064	1:730:769161	1:848:877583
PAEM_00713	7	c(68452..69096)	phzG	Dihydrophenazinedicarboxylate synthase	Antibiotic biosynthesis; Flavoprotein; FMN; Oxidoreductase; Virulence.	H:COG0259	350703.3.peg.5540	Cofactors, Vitamins, Prosthetic Groups, Pigments Pyridoxine Pyridoxin_(Vitamin_B6)_Biosynthesis Pyridoxamine 5'-phosphate oxidase (EC 1.4.3.5)	K20262	Involved in the biosynthesis of the antibiotic, phenazine, a nitrogen-containing heterocyclic molecule having important roles in virulence, competition and biological control. Probably catalyzes the final step in the conversion of trans-2,3- dihydro-3-hydroxyanthranilic acid (DHHA) to phenazine-1-carboxylic acid (PCA) (By similarity); Belongs to the pyridoxamine 5'-phosphate oxidase family.; KEGG…	7:713:68452	1:3142:3433095	1:3238:3498491	19:3138:199138	1:1826:1943697
PAEM_00714	7	c(69122..69850)	phzF	Trans-2,3-dihydro-3-hydroxyanthranilate isomerase	Antibiotic biosynthesis; Isomerase.	S:COG0384	269483.5.peg.6340	Secondary Metabolism Bacterial cytostatics, differentiation factors and antibiotics Phenazine_biosynthesis Phenazine biosynthesis protein PhzF	K06998	Isomerase that catalyzes the condensation of two molecules of trans-2,3-dihydro-3-hydroxyanthranilic acid (DHHA) into the phenazine ring system. The final product is not yet known (By similarity); Belongs to the PhzF family.; KEGG: lab:LA76x_3330 trans-2,3-dihydro-3-hydroxyanthranilate isomerase	7:714:69122	1:3143:3433765	1:3239:3499161	21:4413:484166	1:4364:4718331
PAEM_00715	8	c(151..939)	phzE	2-amino-4-deoxychorismate synthase	Antibiotic biosynthesis; Glutamine amidotransferase; Lyase; Transferase; Virulence.	E:COG0512|E:COG0147	350703.3.peg.5538	Secondary Metabolism Bacterial cytostatics, differentiation factors and antibiotics Phenazine_biosynthesis Phenazine biosynthesis protein PhzE	K13063	Involved in the biosynthesis of the antibiotic, phenazine, a nitrogen-containing heterocyclic molecule having important roles in virulence, competition and biological control. Contains 1 glutamine amidotransferase type-1 domain.; KEGG: pae:PA1903 2-amino-4-deoxychorismate synthase	8:715:151	1:3144:3434615	1:3240:3500011
PAEM_00716	9	c(1051..1674)	phzD	Trans-2,3-dihydro-3-hydroxyanthranilic acid synthase	Antibiotic biosynthesis; Hydrolase; Virulence.	Q:COG1535	350703.3.peg.2272	Secondary Metabolism Bacterial cytostatics, differentiation factors and antibiotics Phenazine_biosynthesis Phenazine biosynthesis protein PhzD	K20261	Involved in the biosynthesis of the antibiotic phenazine, a nitrogen-containing heterocyclic molecule having important roles in virulence, competition and biological control. This isochorismatase may remove pyruvate from chorismate during the formation of the phenazine ring structure and/or stabilize the phenazine biosynthetic complex. Belongs to the isochorismatase family.; KEGG: pae:PA1902 tran…	9:716:1051	1:3145:3436495	1:3241:3501891	14:2062:385068	1:1988:2116146
PAEM_00717	9	c(1671..2888)	aroF,aroG,aroH	3-deoxy-7-phosphoheptulonate synthase	Antibiotic biosynthesis; Transferase; Virulence.	E:COG3200	350703.3.peg.5536	Amino Acids and Derivatives Aromatic amino acids and derivatives Chorismate_Synthesis 2-keto-3-deoxy-D-arabino-heptulosonate-7-phosphate synthase II (EC 2.5.1.54)	K01626	Belongs to the class-II DAHP synthase family.; KEGG: pae:PA1901 3-deoxy-7-phosphoheptulonate synthase	9:717:1671	1:3146:3437115	1:3242:3502511	19:3613:700928
PAEM_00718	9	c(2924..3412)		Phenazine biosynthesis protein PhzB	Antibiotic biosynthesis; Virulence.	S:ENOG410YJD5	350703.3.peg.6163	Secondary Metabolism Bacterial cytostatics, differentiation factors and antibiotics Phenazine_biosynthesis Phenazine biosynthesis protein PhzB	K20260	Involved in the biosynthesis of the antibiotic, phenazine, a nitrogen-containing heterocyclic molecule having important roles in virulence, competition and biological control. Belongs to the PhzA/PhzB family.	9:718:2924	1:736:775822	1:854:884430
PAEM_00719	9	c(3442..3849)		Phenazine biosynthesis protein PhzA	Antibiotic biosynthesis; Virulence.	S:ENOG410YJD5	350703.3.peg.2269	Secondary Metabolism Bacterial cytostatics, differentiation factors and antibiotics Phenazine_biosynthesis Phenazine biosynthesis protein PhzA	K20260	Involved in the biosynthesis of the antibiotic, phenazine, a nitrogen-containing heterocyclic molecule having important roles in virulence, competition and biological control. Belongs to the PhzA/PhzB family.	9:719:3442	1:737:776340	1:3244:3504276
PAEM_00720	9	4628..5632	phzM	Phenazine-1-carboxylate N-methyltransferase	Antibiotic biosynthesis; Methyltransferase; S-adenosyl-L-methionine; Transferase.	S:ENOG410XS7T	388272.4.peg.5019	Secondary Metabolism Bacterial cytostatics, differentiation factors and antibiotics Phenazine_biosynthesis Phenazine-specific methyltransferase PhzM	K21103	S-adenosyl-L-methionine-dependent O-methyltransferase that catalyzes regiospecific methylation at the 7-hydroxy group of 2,7-dihydroxy-5-methyl-1-naphthoate in the biosynthesis of the naphthoate moiety of the neocarzinostatin chromophore. Also recognizes other dihydroxynaphthoate as substrates and catalyzes their regiospecific O-methylation. The carboxylate and its ortho- hydroxy groups of the su…	9:720:4628	1:738:777525	1:855:886137
PAEM_00721	9	c(5643..7106)		Fusaric acid resistance protein FusA	Cell membrane; Lipoprotein; Membrane; Palmitate; Signal; Transmembrane; Transmembrane beta strand.	M:COG1538	350703.3.peg.5179	Virulence, Disease and Defense Resistance to antibiotics and toxic compounds MexE-MexF-OprN_Multidrug_Efflux_System Outer membrane protein OprN	K18308	Involved in the resistance (detoxification) of the fungal toxin fusaric acid. Belongs to the outer membrane factor (OMF) (TC 1.B.17) family.	9:721:5643	1:739:778540	1:856:887152	11:1069:108376	1:4362:4716208
PAEM_00722	9	c(7103..10192)		Uncharacterized transporter	Cell inner membrane; Cell membrane; Membrane; Transmembrane; Transmembrane helix; Transport.	P:COG0841	224911.5.peg.2842	Virulence, Disease and Defense Resistance to antibiotics and toxic compounds Multidrug_Resistance_Efflux_Pumps Acriflavin resistance protein	K18307	Could be a drug efflux pump; Belongs to the resistance-nodulation-cell division (RND) (TC 2.A.6) family.	9:722:7103	1:740:780000	1:857:888591	18:2898:39816	1:3162:3462932
PAEM_00723	9	c(10205..11317)		Multidrug resistance protein MdtA	Cell inner membrane; Cell membrane; Membrane; Repeat; Signal; Transport.	M:COG0845	350703.3.peg.2264	Virulence, Disease and Defense Resistance to antibiotics and toxic compounds Cobalt-zinc-cadmium_resistance Probable Co/Zn/Cd efflux system membrane fusion protein	K18306	Belongs to the membrane fusion protein (MFP) (TC 8.A.1) family.	9:723:10205	1:741:783102	1:858:891693	18:2899:42905	1:3161:3461697
PAEM_00724	9	c(11325..11771)		hypothetical protein		S:COG2259			K18305		9:724:11325	1:742:784222	1:859:892813
PAEM_00725	9	c(12422..13588)	pgl	6-phosphogluconolactonase	Carbohydrate metabolism; Glucose metabolism; Hydrolase.	G:COG2706	485918.6.peg.739	Carbohydrates Central carbohydrate metabolism Entner-Doudoroff_Pathway 6-phosphogluconolactonase (EC 3.1.1.31)	K07404	Catalyzes the hydrolysis of 6-phosphogluconolactone to 6-phosphogluconate; Belongs to the cycloisomerase 2 family.; KEGG: mgot:MgSA37_00234 6-phosphogluconolactonase	9:725:12422	1:743:785319	1:860:894023		1:2564:2819769
PAEM_00726	9	c(13668..14522)		HTH-type transcriptional regulator CzcR	DNA-binding; Transcription; Transcription regulation.	K:ENOG410XZ1Y	272564.6.peg.1195	Clustering-based subsystems Lysine, threonine, methionine, and cysteine YeiH LysR family transcriptional regulator YeiE	K03566	Contains 1 HTH lysR-type DNA-binding domain.	9:726:13668	1:744:786565	1:861:895268	11:1308:394051	1:4225:4564987
PAEM_00727	9	14630..15685	ncd2,npd	Nitronate monooxygenase	Flavoprotein; FMN; Monooxygenase; Oxidoreductase.	S:COG2070	350703.3.peg.2260	Fatty Acids, Lipids, and Isoprenoids Fatty acids Fatty_Acid_Biosynthesis_FASII Enoyl-[acyl-carrier-protein] reductase [FMN] (EC 1.3.1.9)	K00459	Catalyzes the oxidation of alkyl nitronates to produce the corresponding carbonyl compounds and nitrites; Belongs to the nitronate monooxygenase family.; KEGG: pae:PA4202 nitronate monooxygenase	9:727:14630	1:745:787527	1:862:896230	11:1309:395014
PAEM_00728	9	15781..16821	ddl	D-alanine--D-alanine ligase	ATP-binding; Cell shape; Cell wall biogenesis/degradation; Cytoplasm; Ligase; Magnesium; Manganese; Metal-binding; Nucleotide-binding; Peptidoglycan synthesis.	M:COG1181	350703.3.peg.2259	Cell Wall and Capsule null Peptidoglycan_Biosynthesis D-alanine--D-alanine ligase (EC 6.3.2.4)	K01921	Cell wall formation; Belongs to the D-alanine--D-alanine ligase family; Contains 1 ATP-grasp domain.; KEGG: pae:PA4201 D-alanine-D-alanine ligase	9:728:15781	1:746:788678	1:863:897381	19:3663:750349	1:1219:1291510
PAEM_00729	9	c(16861..17727)	ahlD,aiiA,attM,blcC	Quorum-quenching N-acyl-homoserine lactonase	Hydrolase; Metal-binding; Phosphoprotein; Zinc.	S:ENOG410ZW3H			K13075	Probable hydrolase that is able to inhibit the signaling pathway required for the streptomycin production and development of aerial mycelium in S.griseus. Thus, serves as a defensive strategy against competing bacteria. The putative target for YtnP may be a gamma-butyrolactone termed A factor, which is the quorum- sensing signaling molecule that positively regulates streptomycin production and de…	9:729:16861	1:747:789758	1:864:898461		1:1643:1739856
PAEM_00730	9	c(17935..19716)	dmdC	3-methylmercaptopropionyl-CoA dehydrogenase	FAD; Flavoprotein; Oxidoreductase.	I:COG1960	266835.1.peg.5475	Sulfur Metabolism null Dimethylsulfoniopropionate_(DMSP)_mineralization 3-methylmercaptopropionyl-CoA dehydrogenase (DmdC)	K20035	Involved in the assimilation of dimethylsulphoniopropionate (DMSP), an important compound in the fixation of carbon in marine phytoplankton, by mediating the conversion of 3-(methylthio)propanoyl-CoA (MMPA-CoA) to 3- (methylthio)acryloyl-CoA (MTA-CoA); Belongs to the acyl-CoA dehydrogenase family.; KEGG: nsi:A6J88_02965 3-(methylthio)propanoyl-CoA dehydrogenase; With a flavin as acceptor	9:730:17935	1:748:790822	1:865:899483	11:1057:90935	1:2365:2525696
PAEM_00731	9	c(19834..21456)	ACSF2	Butyrate--CoA ligase AAE11, peroxisomal	Fatty acid metabolism; Ligase; Lipid metabolism; Peroxisome.	IQ:COG0318	342108.9.peg.2596	Cofactors, Vitamins, Prosthetic Groups, Pigments Biotin Biotin_biosynthesis Long-chain-fatty-acid--CoA ligase (EC 6.2.1.3)	K00666	Butyrate--CoA ligase that is active in vitro with medium-chain fatty acids, with a preference for hexanoate and octanoate; Belongs to the ATP-dependent AMP-binding enzyme family.; KEGG: vfu:vfu_B00027 fatty-acyl-CoA synthase; Acid--thiol ligases	9:731:19834	1:749:792721	1:866:901382	11:1058:92794	1:2369:2530705
PAEM_00732	9	21702..23978	kinA	Histidine kinase	ATP-binding; Cell inner membrane; Cell membrane; Kinase; Membrane; Nucleotide-binding; Phosphoprotein; Transferase; Transmembrane; Transmembrane helix; Two-component regulatory system.	T:ENOG410XNMH	518766.7.peg.2435	Stress Response Oxidative stress Oxidative_stress Phytochrome, two-component sensor histidine kinase (EC 2.7.3.-)	K02491	Member of the two-component regulatory system DctS/DctR involved in the transport of C4-dicarboxylates. DctS functions as a membrane-associated protein kinase that phosphorylates DctR in response to environmental signals. Contains 1 histidine kinase domain; Contains 1 PAC (PAS-associated C-terminal) domain; Contains 1 PAS (PER-ARNT-SIM) domain.; KEGG: bon:A361_02070 two-component system, sporulat…	9:732:21702	1:750:794589	1:867:903241	11:1059:94584	1:2370:2532510
PAEM_00733	9	23981..24625		Response regulator protein TmoT	Activator; Cytoplasm; DNA-binding; Phosphoprotein; Transcription; Transcription regulation; Two-component regulatory system.	T:COG4566	187272.6.peg.15	Nitrogen Metabolism null Ammonia_assimilation Nitrogen regulation protein NR(I)	K07712	Member of the two-component regulatory system TmoS/TmoT involved in the regulation of toluene degradation. Induces expression of tmoX operon; Contains 1 HTH luxR-type DNA-binding domain; Contains 1 response regulatory domain.	9:733:23981	1:751:796868	1:868:905519	11:1060:96842	1:2377:2542011
PAEM_00734	9	24781..25611		L-cystine-binding protein TcyA	Amino-acid transport; Cell membrane; Lipoprotein; Membrane; Palmitate; Signal; Transport.	E:ENOG410YHUR	453363.3.peg.234	Stress Response Acid stress Glutamate_transporter_involved_in_acid_tolerance_in_Streptococcus Glutamate transport substrate-binding protein	K02030	Part of the ABC transporter complex TcyABC involved in L-cystine import; Belongs to the bacterial solute-binding protein 3 family.	9:734:24781	1:752:797667	1:5585:6005628	9:681:307045	1:2007:2141139
PAEM_00735	9	25696..26394		Glutamate/aspartate transport system permease protein	Amino-acid transport; Cell inner membrane; Cell membrane; Membrane; Transmembrane; Transmembrane helix; Transport.	E:COG4597	390235.3.peg.4899	Amino Acids and Derivatives Arginine; urea cycle, polyamines Arginine_and_Ornithine_Degradation Arginine ABC transporter, permease protein ArtQ	K02029	Part of the binding-protein-dependent transport system for aspartate/glutamat; probably responsible for the translocation of the substrate across the membrane; Belongs to the binding-protein-dependent transport system permease family. HisMQ subfamily; Contains 1 ABC transmembrane type-1 domain.	9:735:25696	1:753:798582	1:2965:3200448	21:4435:509809	1:678:690828
PAEM_00736	9	26391..27095		Arginine transport system permease protein ArtQ	Amino-acid transport; Cell membrane; Membrane; Transmembrane; Transmembrane helix; Transport.	E:COG0765	546231.4.peg.4272	Amino Acids and Derivatives Arginine; urea cycle, polyamines Arginine_and_Ornithine_Degradation Histidine ABC transporter, permease protein HisM (TC 3.A.1.3.1)	K02029	Part of a binding-protein-dependent transport system for arginine. Probably responsible for the translocation of the substrate across the membrane; Belongs to the binding-protein-dependent transport system permease family. HisMQ subfamily; Contains 1 ABC transmembrane type-1 domain.	9:736:26391	1:754:799277	1:2966:3201166	21:4207:253687	1:677:690163
PAEM_00737	9	27092..27835		Phosphate import ATP-binding protein PstB	ATP-binding; Cell membrane; Hydrolase; Membrane; Nucleotide-binding; Phosphate transport; Transport.	E:COG0410	258594.1.peg.4139	Amino Acids and Derivatives Arginine; urea cycle, polyamines Polyamine_Metabolism Putrescine transport ATP-binding protein PotG (TC 3.A.1.11.2)	K11963	Part of the ABC transporter complex PstSACB involved in phosphate import. Responsible for energy coupling to the transport system; Belongs to the ABC transporter superfamily. Phosphate importer (TC 3.A.1.7) family; Contains 1 ABC transporter domain.	9:737:27092	1:755:799978	1:3878:4182186	21:4437:511217	1:676:689432
PAEM_00738	9	27844..28848	vldW	Validamycin A dioxygenase	Antibiotic biosynthesis; Iron; Metal-binding; Oxidoreductase; Vitamin C.	S:COG3491	314256.5.peg.653	Amino Acids and Derivatives Lysine, threonine, methionine, and cysteine Methionine_Degradation 2-Oxobutyrate oxidase, putative	K21036	Removes, in the presence of oxygen, 4 hydrogen atoms from delta-L-(alpha-aminoadipyl)-L-cysteinyl-D-valine (ACV) to form the azetidinone and thiazolidine rings of isopenicillin. Belongs to the iron/ascorbate-dependent oxidoreductase family; Contains 1 Fe2OG dioxygenase domain.; KEGG: shy:SHJG_0280 validamycin A dioxygenase	9:738:27844	1:756:800730	1:216:237298	8:99:69513
PAEM_00739	9	c(28889..30085)		Ubiquinone biosynthesis monooxygenase COQ6, mitochondrial	FAD; Flavoprotein; Membrane; Mitochondrion; Mitochondrion inner membrane; Monooxygenase; Oxidoreductase; Transit peptide; Ubiquinone biosynthesis.	CH:COG0654	350703.3.peg.1157	Cofactors, Vitamins, Prosthetic Groups, Pigments Quinone cofactors Ubiquinone_Biosynthesis 2-octaprenyl-3-methyl-6-methoxy-1,4-benzoquinol hydroxylase (EC 1.14.13.-)	K18004	FAD-dependent monooxygenase required for the C5-ring hydroxylation during ubiquinone biosynthesis. Catalyzes the hydroxylation of 3-polyprenyl-4-hydroxybenzoic acid to 3- polyprenyl-4,5-dihydroxybenzoic acid. The electrons required for the hydroxylation reaction may be funneled indirectly from NADPH via a ferredoxin/ferredoxin reductase system to COQ6; Belongs to the UbiH/COQ6 family.	9:739:28889	1:757:801775	1:869:906176	8:169:143837	1:4447:4805881
PAEM_00740	9	c(30253..31743)	puuC,aldH	4-(gamma-glutamylamino)butanal dehydrogenase	Metal-binding; NAD; NADP; Oxidation; Oxidoreductase; Potassium.	C:COG1012	350703.3.peg.1156	Carbohydrates Central carbohydrate metabolism Methylglyoxal_Metabolism Aldehyde dehydrogenase (EC 1.2.1.3)	K09472	Involved in the biosynthesis of the osmoprotectant glycine betaine. Catalyzes the reversible oxidation of betaine aldehyde to the corresponding acid; Belongs to the aldehyde dehydrogenase family.; KEGG: pae:PA4189 4-(gamma-glutamylamino)butanal dehydrogenase	9:740:30253	1:758:803139	1:287:315589	13:1572:261187	1:4517:4868546
PAEM_00741	9	c(31736..32647)	dapA	4-hydroxy-tetrahydrodipicolinate synthase	Amino-acid biosynthesis; Cytoplasm; Diaminopimelate biosynthesis; Lyase; Lysine biosynthesis; Schiff base.	E:COG0329	633131.3.peg.700	Amino Acids and Derivatives Lysine, threonine, methionine, and cysteine Lysine_Biosynthesis_DAP_Pathway Dihydrodipicolinate synthase (EC 4.2.1.52)	K01714	Catalyzes the condensation of (S)-aspartate-beta- semialdehyde [(S)-ASA] and pyruvate to 4-hydroxy- tetrahydrodipicolinate (HTPA); Belongs to the DapA family.; KEGG: eas:Entas_1529 4-hydroxy-tetrahydrodipicolinate synthase	9:741:31736	1:759:804622	1:291:321283	15:2265:85521	1:3301:3609761
PAEM_00742	9	c(32712..34040)		4-hydroxybenzoate transporter PcaK	Cell inner membrane; Cell membrane; Chemotaxis; Membrane; Transmembrane; Transmembrane helix; Transport.	G:ENOG410XQKC	443906.9.peg.1415	Carbohydrates Di- and oligosaccharides Trehalose_Uptake_and_Utilization Glucose/mannose:H+ symporter GlcP	K08368	Transports 4-hydroxybenzoate (4-HBA) and protocatechuate across the membrane. Driven by the proton motive force. Functions also as a chemoreceptor, which is required for chemotaxis to aromatic acids; Belongs to the major facilitator superfamily. Aromatic acid:H(+) symporter (AAHS) (TC 2.A.1.15) family.	9:742:32712	1:760:805598	1:1589:1698068	17:2622:261727	1:3924:4223101
PAEM_00743	9	c(34176..35495)	puuB,ordL	Probable oxidoreductase OrdL	NAD; Oxidoreductase.	S:ENOG410ZVFH	399739.8.peg.2178	Amino Acids and Derivatives Lysine, threonine, methionine, and cysteine Methionine_Biosynthesis O-acetylhomoserine sulfhydrylase (EC 2.5.1.49)	K09471	KEGG: mii:BTJ40_13255 gamma-glutamylputrescine oxidase; With oxygen as acceptor	9:743:34176	1:761:807062	1:4171:4484873	13:1431:121463	1:1910:2028606
PAEM_00744	9	c(35588..36316)		HTH-type transcriptional repressor RspR	DNA-binding; Repressor; Transcription; Transcription regulation.	K:ENOG410XPZK	349521.5.peg.2804	Amino Acids and Derivatives Proline and 4-hydroxyproline Proline,_4-hydroxyproline_uptake_and_utilization Predicted regulator PutR for proline utilization, GntR family	K22293	Repressor of the rspAB operon. Acts by binding directly to the upstream region of rspA; Contains 1 HTH gntR-type DNA-binding domain.	9:744:35588	1:762:808474	1:4524:4846274	22:4778:67404
PAEM_00745	9	36624..37646		HTH-type transcriptional regulator CdhR	Activator; DNA-binding; Transcription; Transcription regulation.	K:COG4977	290398.11.peg.2840	Amino Acids and Derivatives Arginine; urea cycle, polyamines Arginine_and_Ornithine_Degradation Arginine pathway regulatory protein ArgR, repressor of arg regulon	K21826	Induces the transcription of the PA5384-PA5388 operon in response to carnitine. This operon is involved in the degradation of L-carnitine, and allows P.aeruginosa to grow on L-carnitine as the sole source of carbon and nitrogen; Contains 1 HTH araC/xylS-type DNA-binding domain.	9:745:36624	1:763:809509	1:871:908702	24:4939:158103	1:3225:3526558
PAEM_00746	9	37717..38139		hypothetical protein		S:ENOG41129D5					9:746:37717	1:764:810602
PAEM_00747	9	c(38143..38781)		uncharacterized protein		K:COG2808			K07734		9:747:38143	1:765:811028	1:874:911709	15:2233:50850
PAEM_00748	9	c(38809..39612)	KARS,lysS	Lysine--tRNA ligase		S:COG3382			K04567	KEGG: sng:SNE_A16900 lysyl-tRNA synthetase, class II	9:748:38809	1:766:811694	1:875:912376
PAEM_00749	9	39829..41472	ilvB,ilvG,ilvI	Acetolactate synthase	Acetoin biosynthesis; FAD; Flavoprotein; Magnesium; Metal-binding; Thiamine pyrophosphate; Transferase.	E:COG0028	535026.3.peg.3842	Carbohydrates Fermentation Acetoin,_butanediol_metabolism Acetolactate synthase, catabolic (EC 2.2.1.6)	K01652	Belongs to the TPP enzyme family.; KEGG: pae:PA4180 acetolactate synthase I/II/III large subunit	9:749:39829	1:767:812715	1:876:913395	13:1736:436725	1:3984:4283908
PAEM_00750	9	c(41515..42810)	oprD	Porin-like protein NicP	Aromatic hydrocarbons catabolism; Signal; Transport.	M:ENOG410XSR4	322710.5.peg.119	Iron acquisition and metabolism Siderophores Siderophore_Pyoverdine Outer membrane porin, coexpressed with pyoverdine biosynthesis regulon	K18093	Probable transporter, possibly involved in the aerobic nicotinate degradation pathway; Belongs to the outer membrane porin (Opr) (TC 1.B.25) family.; KEGG: palk:PSAKL28_40490 imipenem/basic amino acid-specific outer membrane pore; Serine endopeptidases	9:750:41515	1:768:814401	1:877:915081	19:3193:253587	1:4600:4952349
PAEM_00751	9	c(43047..43790)	calS10,atmS10	dTDP-3-amino-3,4,6-trideoxy-alpha-D-glucopyranose	Antibiotic biosynthesis; Methyltransferase; S-adenosyl-L-methionine; Transferase.	S:ENOG410Z9CP			K21335	S-adenosyl-L-methionine-dependent methyltransferase involved in the biosynthesis of desosamine, found in certain macrolide antibiotics such as erthyromycin, azithromycin, and clarithromycin. Catalyzes the last step in the biosynthesis of dTDP-desosamine; Belongs to the methyltransferase TylM1/DesVI family.; KEGG: saq:Sare_2049 dTDP-4-amino-2,4-dideoxy-beta-L-xylose N-methyltransferase; Methyltran…	9:751:43047	1:769:815933	1:880:918513		1:3121:3413189
PAEM_00752	9	c(43890..44291)	draG	ADP-ribosyl-[dinitrogen reductase] hydrolase		S:COG3791			K05521	KEGG: pfl:PFL_4115 ADP-ribosyl-(dinitrogen reductase) hydrolase	9:752:43890	1:770:816776	1:3821:4126599	11:1272:352864
PAEM_00753	9	44434..44715	ppiC	Peptidylprolyl isomerase	Chaperone; Isomerase; Periplasm; Repeat; Rotamase; Signal.	O:COG0760	546231.4.peg.4011	Protein Metabolism Protein folding Peptidyl-prolyl_cis-trans_isomerase Peptidyl-prolyl cis-trans isomerase ppiC (EC 5.2.1.8)	K03769	Chaperone involved in the correct folding and assembly of outer membrane proteins. Recognizes specific patterns of aromatic residues and the orientation of their side chains, which are found more frequently in integral outer membrane proteins. May act in both early periplasmic and late outer membrane-associated steps of protein maturation; Contains 2 PpiC domains.; KEGG: pae:PA4176 peptidyl-proly…	9:753:44434	1:771:817320	1:881:919601	17:2442:85451	1:2709:2991888
PAEM_00754	10	c(129..1517)		Lysyl endopeptidase	Autocatalytic cleavage; Disulfide bond; Hydrolase; Phosphoprotein; Protease; Secreted; Serine protease; Signal; Virulence; Zymogen.	S:ENOG411072U	388272.4.peg.4984	Protein Metabolism Protein degradation Serine_endopeptidase_(EC_3.4.21.-) Lysyl endopeptidase (EC 3.4.21.50)	K01337	Lysine-specific endoprotease. Involved in corneal virulence; Belongs to the peptidase S1 family.; KEGG: pae:PA4175 lysyl endopeptidase	10:754:129	1:772:818044	1:882:920060
PAEM_00755	10	c(2050..2973)		HTH-type transcriptional activator AaeR	Activator; DNA-binding; Transcription; Transcription regulation.	K:ENOG410XNTB	326442.4.peg.1763	Stress Response Detoxification Glutathione-dependent_pathway_of_formaldehyde_detoxification Transcriptional regulator, LysR family, in formaldehyde detoxification operon	K18900	Activates transcription of the aaeXAB operon; Contains 1 HTH lysR-type DNA-binding domain.	10:755:2050	1:773:819965	1:2196:2333090	19:2992:51567	1:3935:4234374
PAEM_00756	10	3114..3512	ridA,tdcF,RIDA	2-iminobutanoate/2-iminopropanoate deaminase		J:COG0251			K09022	Belongs to the RutC family.; KEGG: had:CDV25_03070 2-iminobutanoate/2-iminopropanoate deaminase	10:756:3114	1:774:821029		19:2993:52656
PAEM_00757	10	c(3544..4344)	xthA	Exodeoxyribonuclease III	DNA damage; DNA repair; Exonuclease; Hydrolase; Magnesium; Metal-binding; Nuclease.	L:COG0708	640510.3.peg.2535	DNA Metabolism DNA repair DNA_repair,_bacterial Exodeoxyribonuclease III (EC 3.1.11.2)	K01142	Major apurinic-apyrimidinic endonuclease of E.coli. It removes the damaged DNA at cytosines and guanines by cleaving on the 3'-side of the AP site by a beta-elimination reaction. It exhibits 3'-5'-exonuclease, 3'-phosphomonoesterase, 3'-repair diesterase and ribonuclease H activities. Belongs to the DNA repair enzymes AP/ExoA family.; KEGG: xsa:SB85_15480 exodeoxyribonuclease III	10:757:3544	1:775:821459	1:884:922676	11:1144:196122	1:2700:2982336
PAEM_00758	10	c(4367..4930)	pfpI	Protein deglycase		S:COG0693	350703.3.peg.1138	Miscellaneous Plant-Prokaryote DOE project COG2363 ThiJ/PfpI family protein	K05520	Belongs to the peptidase C56 family; Contains 1 PfpI endopeptidase domain.; KEGG: pae:PA4171 protease I	10:758:4367	1:776:822282	1:885:923484	18:2928:73183	1:319:317059
PAEM_00759	10	c(5066..5953)	trxB,TRR	Thioredoxin-disulfide reductase	Disulfide bond; FAD; Flavoprotein; Glycoprotein; NADP; Oxidoreductase; Redox-active center; Secreted; Signal.	O:COG0492	176299.3.peg.1003	Nucleosides and Nucleotides Pyrimidines pyrimidine_conversions Thioredoxin reductase (EC 1.8.1.9)	K00384	Belongs to the class-II pyridine nucleotide-disulfide oxidoreductase family.; KEGG: bte:BTH_II1477 thioredoxin reductase (NADPH)	10:759:5066	1:777:822981	1:886:924180	10:908:194734
PAEM_00760	10	6079..6507		Putative HTH-type transcriptional regulator YwgB	DNA-binding.	K:COG1959	395491.3.peg.7045	RNA Metabolism Transcription Rrf2_family_transcriptional_regulators Rrf2 family transcriptional regulator, group III	K19587	Contains 1 HTH rrf2-type DNA-binding domain.	10:760:6079	1:778:823994	1:888:925197	10:909:195763
PAEM_00761	10	c(6572..8980)		Ferripyoverdine receptor	Cell outer membrane; Ion transport; Iron; Iron transport; Membrane; Receptor; Signal; TonB box; Transmembrane; Transmembrane beta strand; Transport.	P:COG4773	388272.4.peg.4976	Iron acquisition and metabolism Siderophores Siderophore_Pyoverdine Outer membrane ferripyoverdine receptor FpvB, for Type I pyoverdine	K16088	Receptor for the siderophore ferripyoverdine. Belongs to the TonB-dependent receptor family.	10:761:6572	1:779:824487	1:846:874006		1:3763:4072861
PAEM_00762	10	9323..10141	dkgB	2,5-didehydrogluconate reductase (2-dehydro-L-gulonate-forming)	NADP; Oxidoreductase.	S:COG0656	350703.3.peg.1134	Carbohydrates Monosaccharides D-gluconate_and_ketogluconates_metabolism 2,5-diketo-D-gluconic acid reductase B (EC 1.1.1.274)	K06222	Catalyzes the NADPH-dependent reduction of 1,5-anhydro- D-fructose (AF) to 1,5-anhydro-D-glucitol; Belongs to the aldo/keto reductase family.; KEGG: pae:PA4167 2,5-diketo-D-gluconate reductase B	10:762:9323	1:780:827238	1:889:925993	11:1184:247363	1:3572:3860503
PAEM_00763	10	c(10191..10649)	GST,gst	Glutathione transferase	Acetylation; Acyltransferase; Cytoplasm; Nucleus; Transferase.	S:ENOG4111W94			K00799	N-acetyltransferase which acts on a wide range of D- amino acids but shows extremely low activity toward histone. Catalyzes the N-acetylation of D-amino acids through an ordered bi-bi mechanism, in which acetyl-CoA is the first substrate to be bound and CoA is the last product to be liberated. D-amino acids are toxic for the cell and their N-acetylation, preceding removal from cells, plays an imp…	10:763:10191	1:781:828106	1:5972:6427761	31:5281:25964
PAEM_00764	10	10781..12271		HTH-type pyridoxine biosynthesis transcriptional regulator PdxR	Aminotransferase; DNA-binding; Pyridoxal phosphate; Transcription; Transcription regulation; Transferase.	K:COG1167	350703.3.peg.1132	Amino Acids and Derivatives Lysine, threonine, methionine, and cysteine Threonine_and_Homoserine_Biosynthesis Aspartate aminotransferase (EC 2.6.1.1)	K00375	May have a regulatory function in pyridoxine biosynthesis. Is said to also have an aminotransferase activity in valine biosynthesis as a double inactivation of ilvE and pdxR results in an auxotrophic requirement for valine; In the C-terminal sectio; belongs to the class-I pyridoxal-phosphate-dependent aminotransferase family; Contains 1 HTH gntR-type DNA-binding domain.	10:764:10781	1:782:828696	1:5971:6426158	31:5282:26520
PAEM_00765	10	c(12287..12613)		hypothetical protein		S:COG2105					10:765:12287	1:783:830202
PAEM_00766	10	c(12675..14384)	amiE	Amidase	ATP-binding; Ligase; Nucleotide-binding; Protein biosynthesis.	J:COG0154	314265.3.peg.4967	Protein Metabolism Protein biosynthesis tRNA_aminoacylation,_Glu_and_Gln Glutamyl-tRNA(Gln) amidotransferase subunit A (EC 6.3.5.7)	K01426	Allows the formation of correctly charged Gln-tRNA(Gln) through the transamidation of misacylated Glu-tRNA(Gln) in organisms which lack glutaminyl-tRNA synthetase. The reaction takes place in the presence of glutamine and ATP through an activated gamma-phospho-Glu-tRNA(Gln); Belongs to the amidase family. GatA subfamily.; KEGG: rpln:B1209_24140 amidase	10:766:12675	1:784:830590	1:892:928386	11:981:19695	1:1153:1228416
PAEM_00767	10	14689..15405	gra6,RED2	Ketoacyl reductase HetN	Heterocyst; Oxidoreductase.	S:ENOG410XR4N	479433.5.peg.6614	Clustering-based subsystems Fatty acid metabolic cluster CBSS-246196.1.peg.364 3-oxoacyl-[acyl-carrier protein] reductase (EC 1.1.1.100)	K14633	May be involved in repressing heterocyst differentiation and may be essential for preventing all vegetative cells from differentiating. Belongs to the short-chain dehydrogenases/reductases (SDR) family.; KEGG: cai:Caci_6492 ketoreductase RED2; With NAD(+) or NADP(+) as acceptor	10:767:14689	1:785:832604	1:2115:2249063	21:4640:723846	1:2067:2205988
PAEM_00768	10	c(15415..16446)		Fe(3+) dicitrate transport system permease protein	Cell inner membrane; Cell membrane; Ion transport; Iron; Iron transport; Membrane; Transmembrane; Transmembrane helix; Transport.	P:COG4779	388272.4.peg.4969	Iron acquisition and metabolism Siderophores Siderophore_Enterobactin Ferric enterobactin transport system permease protein FepG (TC 3.A.1.14.2)	K02015	Part of the binding-protein-dependent transport system for citrate-dependent Fe(3+). Probably responsible for the translocation of the substrate across the membrane. Belongs to the binding-protein-dependent transport system permease family. FecCD subfamily.	10:768:15415	1:786:833330	1:2159:2293964	13:1726:426214	1:3992:4293500
PAEM_00769	10	c(16443..17465)		Probable siderophore transport system permease protein YfiZ	Cell membrane; Ion transport; Iron; Iron transport; Membrane; Signal; Transmembrane; Transmembrane helix; Transport.	P:COG0609	388272.4.peg.4968	Iron acquisition and metabolism Siderophores Siderophore_Enterobactin Ferric enterobactin transport system permease protein FepD (TC 3.A.1.14.2)	K02015	Part of the ABC transporter complex YfiYZ/YfhA/YusV involved in import of the iron-hydroxamate siderophores schizokinen, arthrobactin and corprogen; Belongs to the binding-protein-dependent transport system permease family. FecCD subfamily.	10:769:16443	1:787:834358	1:5211:5588111	13:1726:426214	1:3992:4293500
PAEM_00770	10	c(17496..18401)		Ferrienterobactin-binding periplasmic protein	Ion transport; Iron; Iron transport; Periplasm; Signal; Transport.	P:COG4592	388272.4.peg.4967	Iron acquisition and metabolism Siderophores Siderophore_Enterobactin Ferric enterobactin-binding periplasmic protein FepB (TC 3.A.1.14.2)	K02016	Binds ferrienterobacti; part of the binding-protein- dependent transport system for uptake of ferrienterobactin; Belongs to the bacterial solute-binding protein 8 family; Contains 1 Fe/B12 periplasmic-binding domain.	10:770:17496	1:788:835411
PAEM_00771	10	18528..19325	ABC.FEV.A	Iron-chelate-transporting ATPase	ATP-binding; Cell inner membrane; Cell membrane; Hydrolase; Membrane; Nucleotide-binding; Transport.	P:COG1120	388272.4.peg.4966	Iron acquisition and metabolism Siderophores Siderophore_Enterobactin Ferric enterobactin transport ATP-binding protein FepC (TC 3.A.1.14.2)	K02013	Part of the ABC transporter complex SsuABC involved in aliphatic sulfonates import. Responsible for energy coupling to the transport system; Belongs to the ABC transporter superfamily. Aliphatic sulfonates importer (TC 3.A.1.17.2) family; Contains 1 ABC transporter domain.; KEGG: pae:PA4158 iron complex transport system ATP-binding protein	10:771:18528	1:789:836443	1:2161:2295960	13:1727:427251	1:4732:5103448
PAEM_00772	10	c(19332..20150)		Acetate operon repressor	DNA-binding; Glyoxylate bypass; Repressor; Transcription; Transcription regulation.	K:COG1414	388272.4.peg.4965	Metabolism of Aromatic Compounds Metabolism of central aromatic intermediates Homogentisate_pathway_of_aromatic_compound_degradation Transcriptional regulator, IclR family	K13641	Regulation of the glyoxylate bypass operon (aceBAK), which encodes isocitrate lyase, malate synthase as well as isocitrate dehydrogenase kinase/phosphorylase. Glyoxylate disrupts the interaction with the promoter by favoring the inactive dimeric form. Pyruvate enhances promoter binding by stabilizing the tetrameric form. Contains 1 HTH iclR-type DNA-binding domain; Contains 1 iclR-ED (iclR effect…	10:772:19332	1:790:837247	1:3146:3393808	10:876:156445
PAEM_00773	10	20376..22460		Vibriobactin receptor	Cell outer membrane; Ion transport; Iron; Iron transport; Membrane; Receptor; Signal; TonB box; Transmembrane; Transmembrane beta strand; Transport.	P:ENOG410ZVH0	208963.12.peg.829	Iron acquisition and metabolism null Hemin_transport_system Outer membrane receptor proteins, mostly Fe transport	K02014	Receptor for ferric vibriobactin. Belongs to the TonB-dependent receptor family.	10:773:20376	1:791:838291	1:258:287060	24:4929:144643	1:752:769469
PAEM_00774	10	22528..23835	ladA	Long-chain alkane monooxygenase	Flavoprotein; FMN; Monooxygenase; Oxidoreductase.	S:ENOG410Y1Q2	196627.14.peg.995	Sulfur Metabolism Organic sulfur assimilation Alkanesulfonate_assimilation probable dibenzothiophene desulfurization enzyme	K20938	Hydroxylation of nitrilotriacetate. Belongs to the NtaA/SnaA/SoxA(DszA) monooxygenase family.; KEGG: hah:Halar_1958 long-chain alkane monooxygenase	10:774:22528	1:792:840443	1:2797:2999144	8:44:7106	1:2097:2239907
PAEM_00775	10	24273..24941		uncharacterized protein	Membrane; Signal; Transmembrane; Transmembrane helix.	T:COG3103	388272.4.peg.4962	Sulfur Metabolism Organic sulfur assimilation Alkanesulfonate_assimilation Arylsulfatase (EC 3.1.6.1)	K07184	To E.coli YgiM.	10:775:24273	1:793:842188	1:897:933630
PAEM_00776	10	c(25025..26116)	BDH,butB	(R,R)-butanediol dehydrogenase	Metal-binding; NAD; Oxidoreductase; Zinc.	E:COG1063	350703.3.peg.1406	Carbohydrates Fermentation Acetoin,_butanediol_metabolism 2,3-butanediol dehydrogenase, R-alcohol forming, (R)- and (S)-acetoin-specific (EC 1.1.1.4)	K00004	Belongs to the zinc-containing alcohol dehydrogenase family.; KEGG: pae:PA4153 (R,R)-butanediol dehydrogenase / meso-butanediol dehydrogenase / diacetyl reductase	10:776:25025	1:794:842940	1:898:934382	11:1061:98244	1:3910:4209249
PAEM_00777	10	c(26130..27242)	DLAT,aceF,pdhC	Dihydrolipoyllysine-residue acetyltransferase	Acetoin catabolism; Acyltransferase; Lipoyl; Transferase.	C:COG0508	350703.3.peg.1405	Carbohydrates Fermentation Acetoin,_butanediol_metabolism Dihydrolipoamide acetyltransferase component (E2) of acetoin dehydrogenase complex (EC 2.3.1.-)	K00627	Contains 1 lipoyl-binding domain.; KEGG: pae:PA4152 pyruvate dehydrogenase E2 component (dihydrolipoamide acetyltransferase)	10:777:26130	1:795:844045	1:899:935487	11:1062:99397	1:3909:4208075
PAEM_00778	10	c(27239..28258)	acoB	Acetoin:2,6-dichlorophenolindophenol oxidoreductase subunit beta	Acetoin catabolism; Oxidoreductase.	C:COG0022	322710.5.peg.3930	Carbohydrates Fermentation Acetoin,_butanediol_metabolism Acetoin dehydrogenase E1 component beta-subunit (EC 1.2.4.-)	K21417	KEGG: pae:PA4151 acetoin:2,6-dichlorophenolindophenol oxidoreductase subunit beta; With NAD(+) or NADP(+) as acceptor	10:778:27239	1:796:845154	1:900:936596	11:1063:100503	1:3908:4207059
PAEM_00779	10	c(28291..29265)	acoA	Acetoin:2,6-dichlorophenolindophenol oxidoreductase subunit alpha	Acetoin catabolism; Oxidoreductase; Thiamine pyrophosphate.	C:COG1071	198466.1.peg.661	Carbohydrates Fermentation Acetoin,_butanediol_metabolism Acetoin dehydrogenase E1 component alpha-subunit (EC 1.2.4.-)	K21416	KEGG: pae:PA4150 acetoin:2,6-dichlorophenolindophenol oxidoreductase subunit alpha; With NAD(+) or NADP(+) as acceptor	10:779:28291	1:797:846206	1:901:937648	11:1064:101555	1:3907:4206055
PAEM_00780	10	c(29288..30328)	ppnK,NADK	NAD(+) kinase	Acetoin catabolism; Cell membrane; Membrane.	S:COG3199	350703.3.peg.1402	Carbohydrates Fermentation Acetoin,_butanediol_metabolism Acetoin catabolism protein X	K00858	KEGG: reh:H16_B0143 NAD+ kinase	10:780:29288	1:798:847203	1:902:938645	11:1065:102510	1:3906:4204976
PAEM_00781	10	c(30325..31125)	butA,budC	Monensin polyketide synthase putative ketoacyl reductase	Antibiotic biosynthesis; NAD; Oxidoreductase.	S:ENOG410XNW1	321314.4.peg.3532	Carbohydrates Monosaccharides D-gluconate_and_ketogluconates_metabolism 5-keto-D-gluconate 5-reductase (EC 1.1.1.69)	K03366	Belongs to the short-chain dehydrogenases/reductases (SDR) family.; KEGG: pae:PA4148 meso-butanediol dehydrogenase / (S,S)-butanediol dehydrogenase / diacetyl reductase; With NAD(+) or NADP(+) as acceptor	10:781:30325	1:799:848240	1:3472:3752966	14:1775:37150	1:3905:4204164
PAEM_00782	10	31457..33334		Acetoin dehydrogenase operon transcriptional activator AcoR	Activator; ATP-binding; DNA-binding; Nucleotide-binding; Transcription; Transcription regulation; Two-component regulatory system.	K:COG3284	350703.3.peg.1401	Carbohydrates Fermentation Acetoin,_butanediol_metabolism Transcriptional activator of acetoin dehydrogenase operon AcoR	K21405	Acts as a transcriptional activator of the acoABCL operon encoding the acetoin dehydrogenase complex; Contains 1 sigma-54 factor interaction domain.	10:782:31457	1:800:849372	1:904:940128	11:1066:103924	1:3904:4201977
PAEM_00783	10	33539..34150		Cysteine/O-acetylserine efflux protein	Amino-acid transport; Cell inner membrane; Cell membrane; Membrane; Transmembrane; Transmembrane helix; Transport.	E:COG1280			K05834	Exporter of O-acetylserine (OAS) and cysteine; Belongs to the rht family.	10:783:33539	1:801:851454	1:905:942211
PAEM_00784	10	c(34137..35027)		HTH-type transcriptional regulator IlvY	Activator; Amino-acid biosynthesis; Branched-chain amino acid biosynthesis; Cytoplasm; DNA-binding; Repressor; Transcription; Transcription regulation.	K:ENOG4111GXJ	345073.6.peg.2193	Secondary Metabolism Bacterial cytostatics, differentiation factors and antibiotics Paerucumarin_Biosynthesis HTH-type transcriptional regulator PtxR	K03576	This protein activates the transcription of the ilvC gene in the presence of acetolactate or acetohydroxybutyrate. IlvY is also a negative regulator of its own expression. Contains 1 HTH lysR-type DNA-binding domain.	10:784:34137	1:802:852052	1:906:942809	14:2148:474110	1:4498:4852247
PAEM_00785	10	c(35123..36538)		Protein CyaE	Cell outer membrane; Cytolysis; Hemolysis; Membrane; Signal; Transmembrane; Transmembrane beta strand; Transport.	M:COG1538	595536.4.peg.3191	Virulence, Disease and Defense Resistance to antibiotics and toxic compounds Multidrug_Resistance_Efflux_Pumps Type I secretion outer membrane protein, TolC precursor	K12340	CyaE is necessary for transport of calmodulin-sensitive adenylate cyclase-hemolysin (cyclolysin); Belongs to the outer membrane factor (OMF) (TC 1.B.17) family.	10:785:35123	1:803:853038	1:907:943795	14:2017:333313	1:1513:1606934
PAEM_00786	10	c(36538..37149)		ABC transporter B family member	ATP-binding; Glycoprotein; Membrane; Nucleotide-binding; Repeat; Transmembrane; Transmembrane helix; Transport.	V:COG1132	511693.5.peg.956	Respiration Electron accepting reactions Terminal_cytochrome_oxidases Transport ATP-binding protein CydC	K18890	Belongs to the ABC transporter superfamily. ABCB family. Multidrug resistance exporter (TC 3.A.1.201) subfamily; Contains 2 ABC transmembrane type-1 domains; Contains 2 ABC transporter domains.	10:786:36538	1:804:854453	1:908:945213	14:2016:331172	1:1511:1603849
PAEM_00787	11	554..1276		hypothetical protein							11:787:554
PAEM_00788	11	c(1393..2649)		Microcin H47 secretion protein MchE	Bacteriocin transport; Cell inner membrane; Cell membrane; Membrane; Protein transport; Transmembrane; Transmembrane helix; Transport.	M:COG0845	257310.5.peg.331	Regulation and Cell signaling null cAMP_signaling_in_bacteria cyclolysin secretion protein	K13408	Probably involved, in conjunction with MchF, in the secretion of microcin H47. Belongs to the membrane fusion protein (MFP) (TC 8.A.1) family.	11:788:1393	1:805:856622	1:909:947382	14:2015:329812
PAEM_00789	11	c(2746..3045)		hypothetical protein							11:789:2746	1:806:857975
PAEM_00790	11	c(3354..5147)		hypothetical protein		C:COG0277					11:790:3354	1:807:858583	1:911:949424
PAEM_00791	11	c(5279..5578)		hypothetical protein							11:791:5279	1:808:860508	1:912:951338
PAEM_00792	11	6337..7575	YARS,tyrS	Tyrosine--tRNA ligase	Aminoacyl-tRNA synthetase; ATP-binding; Cytoplasm; Ligase; Nucleotide-binding; Protein biosynthesis; RNA-binding.	J:COG0162	350703.3.peg.1392	Protein Metabolism Protein biosynthesis tRNA_aminoacylation,_Tyr Tyrosyl-tRNA synthetase (EC 6.1.1.1)	K01866	Catalyzes the attachment of tyrosine to tRNA(Tyr) in a two-step reaction: tyrosine is first activated by ATP to form Tyr- AMP and then transferred to the acceptor end of tRNA(Tyr); Belongs to the class-I aminoacyl-tRNA synthetase family. TyrS type 1 subfamily; Contains 1 S4 RNA-binding domain.; KEGG: pae:PA4138 tyrosyl-tRNA synthetase	11:792:6337	1:809:861566	1:913:952383
PAEM_00793	11	c(7604..8860)	oprD	Porin-like protein GalP	Aromatic hydrocarbons catabolism; Signal; Transport.	M:ENOG410YHFM	223283.9.peg.3003	Metabolism of Aromatic Compounds Peripheral pathways for catabolism of aromatic compounds Phenylpropanoid_compound_degradation hydroxycinnamate specific porine	K18093	Probable transporter, possibly involved in the gallate degradation pathway. May play a role in the uptake of low gallate concentrations that may exist in the natural habitats of P.putida (Probable); Belongs to the outer membrane porin (Opr) (TC 1.B.25) family.; KEGG: pcq:PcP3B5_17110 imipenem/basic amino acid-specific outer membrane pore; Serine endopeptidases	11:793:7604	1:810:862833	1:914:953651	17:2515:152106	1:4600:4952349
PAEM_00794	11	9225..10433		Bicyclomycin resistance protein	Antibiotic resistance; Cell inner membrane; Cell membrane; Membrane; Transmembrane; Transmembrane helix; Transport.	P:ENOG410XNNX	640510.3.peg.4035	Metabolism of Aromatic Compounds null Gentisare_degradation 4-hydroxybenzoate transporter	K07552	Involved in sulfonamide (sulfathiazole) and bicyclomycin resistance. Probable membrane translocase; Belongs to the major facilitator superfamily. Bcr/CmlA family.	11:794:9225	1:811:864455	1:915:955265	11:1199:262671	1:3032:3328588
PAEM_00795	11	10519..10941		Homoprotocatechuate degradative operon repressor	DNA-binding; Repressor; Transcription; Transcription regulation.	K:COG1846	388272.4.peg.4942	Amino Acids and Derivatives Aromatic amino acids and derivatives Aromatic_amino_acid_degradation Homoprotocatechuate degradative operon repressor	K15973	Repressor for the homoprotocatechuate catabolic pathway hpc operon. Contains 1 HTH marR-type DNA-binding domain.	11:795:10519	1:812:865749	1:916:956595	17:2493:132163	1:3018:3315498
PAEM_00796	11	c(10957..11199)		hypothetical protein							11:796:10957	1:813:866187	1:917:957033
PAEM_00797	11	c(11283..12710)	ccoN	Cytochrome-c oxidase	Cell inner membrane; Cell membrane; Copper; Electron transport; Heme; Iron; Membrane; Metal-binding; Oxidoreductase; Respiratory chain; Transmembrane; Transmembrane helix; Transport.	C:COG3278	350703.3.peg.1387	Respiration Electron accepting reactions Terminal_cytochrome_C_oxidases Cytochrome c oxidase subunit CcoN (EC 1.9.3.1)	K00404	Cbb3-type cytochrome c oxidase is the component of the respiratory chain that catalyzes the reduction of oxygen to water. Subunits CcoN and CcoO form the functional core of the enzyme complex. Subunits CcoP and CcoQ may optionally bind to the core. CcoN is the catalytic subunit of the enzyme. Electrons originating in cytochrome c or a quinol are transferred to the bimetallic center formed by a hi…	11:797:11283	1:814:866513	1:918:957359	14:2048:366815	1:1876:1987445
PAEM_00798	11	c(12974..14476)		Uncharacterized HTH-type transcriptional regulator YdcR	Aminotransferase; DNA-binding; Pyridoxal phosphate; Transcription; Transcription regulation; Transferase.	K:COG1167	388272.4.peg.4939	Amino Acids and Derivatives Lysine, threonine, methionine, and cysteine Threonine_and_Homoserine_Biosynthesis Aspartate aminotransferase (EC 2.6.1.1)	K05799	In the C-terminal sectio; belongs to the class-I pyridoxal-phosphate-dependent aminotransferase family; Contains 1 HTH gntR-type DNA-binding domain.	11:798:12974	1:815:868204	1:919:959051	21:4596:672476	1:3379:3683187
PAEM_00799	11	c(14487..15917)		Nitrogen fixation protein FixG	4Fe-4S; Cell membrane; Electron transport; Iron; Iron-sulfur; Membrane; Metal-binding; Nitrogen fixation; Plasmid; Transmembrane; Transmembrane helix; Transport.	C:COG0348	350703.3.peg.1385	Respiration null Biogenesis_of_cbb3-type_cytochrome_c_oxidases Type cbb3 cytochrome oxidase biogenesis protein CcoG, involved in Cu oxidation		FixG is predicted to be involved in a redox process. The four proteins FixG, FixH, FixI, and FixS may participate in a membrane-bound complex coupling the FixI cation pump with a redox process catalyzed by FixG. Contains 1 4Fe-4S ferredoxin-type domain.	11:799:14487	1:816:869717	1:920:960564	21:4595:671058	1:1872:1984189
PAEM_00800	11	16314..17987	cysI	Assimilatory sulfite reductase (NADPH)	4Fe-4S; Heme; Iron; Iron-sulfur; Metal-binding; Oxidoreductase; Thioether bond.	C:COG0155	314225.3.peg.2711	Sulfur Metabolism Inorganic sulfur assimilation Inorganic_Sulfur_Assimilation Sulfite reductase [NADPH] hemoprotein beta-component (EC 1.8.1.2)	K00381	Catalyzes the reduction of sulfite to sulfide, a step in the biosynthesis of sulfur-containing amino acids and cofactors; Belongs to the nitrite and sulfite reductase 4Fe-4S domain family.; KEGG: pae:PA4130 sulfite reductase (NADPH) hemoprotein beta-component	11:800:16314	1:817:871544	1:921:962390	21:4594:669042	1:2571:2828243
PAEM_00801	11	17984..18472	cysH	Phosphoadenylyl-sulfate reductase (thioredoxin)		S:COG3749	350703.3.peg.1383	Sulfur Metabolism Inorganic sulfur assimilation Inorganic_Sulfur_Assimilation Oxidoreductase probably involved in sulfite reduction	K00390	KEGG: phl:KKY_1894 phosphoadenosine phosphosulfate reductase	11:801:17984	1:818:873214	1:922:964060	21:4593:668563	1:2572:2829885
PAEM_00802	11	c(18554..19360)	hpaI,hpcH	4-hydroxy-2-oxoheptanedioate aldolase	Aromatic hydrocarbons catabolism; Lyase; Magnesium; Metal-binding; Plasmid.	G:COG3836	350703.3.peg.1382	Amino Acids and Derivatives Aromatic amino acids and derivatives Aromatic_amino_acid_degradation 2,4-dihydroxyhept-2-ene-1,7-dioic acid aldolase (EC 4.1.2.-)	K02510	Catalyzes the reversible retro-aldol cleavage of 4- hydroxy-2-oxovalerate to pyruvate and acetaldehyde; Belongs to the HpcH/HpaI aldolase family.; KEGG: fau:Fraau_1719 4-hydroxy-2-oxoheptanedioate aldolase	11:802:18554	1:819:873784	1:923:964637	17:2501:139409	1:4378:4731558
PAEM_00803	11	c(19373..20176)	hpaH	2-oxo-hepta-3-ene-1,7-dioic acid hydratase	Aromatic hydrocarbons catabolism; Lyase.	Q:COG3971	350703.3.peg.1381	Amino Acids and Derivatives Aromatic amino acids and derivatives Aromatic_amino_acid_degradation 2-oxo-hepta-3-ene-1,7-dioic acid hydratase (EC 4.2.-.-)	K02509	Transforms 2-oxo-hept-3-ene-1,7-dioate (OHED) into 2,4- dihydroxy-hept-2-ene-1,7-dioic acid (HHED). Belongs to the hydratase/decarboxylase family.; KEGG: pae:PA4127 2-oxo-hept-3-ene-1,7-dioate hydratase; Hydro-lyases	11:803:19373	1:820:874603	1:924:965450	17:2500:138595	1:796:824519
PAEM_00804	11	c(20194..21498)		Putative metabolite transport protein NicT	Aromatic hydrocarbons catabolism; Membrane; Transmembrane; Transmembrane helix; Transport.	G:ENOG410XNQ6	350703.3.peg.1380	Metabolism of Aromatic Compounds Metabolism of central aromatic intermediates 4-Hydroxyphenylacetic_acid_catabolic_pathway 4-hydroxyphenylacetate symporter, major facilitator superfamily (MFS)	K08194	Probable transporter, possibly involved in the aerobic nicotinate degradation pathway; Belongs to the major facilitator superfamily.	11:804:20194	1:821:875424	1:925:966271	17:2499:137276	1:2433:2651986
PAEM_00805	11	c(21591..21983)	hpaF,hpcD	5-carboxymethyl-2-hydroxymuconate Delta-isomerase	Aromatic hydrocarbons catabolism; Isomerase.	Q:COG3232	671074.4.peg.2799	Amino Acids and Derivatives Aromatic amino acids and derivatives Aromatic_amino_acid_degradation 5-carboxymethyl-2-hydroxymuconate delta-isomerase (EC 5.3.3.10)	K01826	KEGG: vvy:VV1586 5-carboxymethyl-2-hydroxymuconate isomerase	11:805:21591	1:822:876821	1:926:967668	17:2498:136841
PAEM_00806	11	c(21994..22917)	hpaD,hpcB	3,4-dihydroxyphenylacetate 2,3-dioxygenase	Aromatic hydrocarbons catabolism; Dioxygenase; Iron; Oxidoreductase.	S:COG3384	511693.5.peg.4496	Amino Acids and Derivatives Aromatic amino acids and derivatives Aromatic_amino_acid_degradation 3,4-dihydroxyphenylacetate 2,3-dioxygenase (EC 1.13.11.15)	K00455	KEGG: eoj:ECO26_5555 3,4-dihydroxyphenylacetate 2,3-dioxygenase	11:806:21994	1:823:877224	1:927:968071	17:2497:135906
PAEM_00807	11	c(23049..24509)	hpaE,hpcC	5-carboxymethyl-2-hydroxymuconic-semialdehyde dehydrogenase	Aromatic hydrocarbons catabolism; Oxidoreductase.	C:COG1012	272843.6.peg.1546	Amino Acids and Derivatives Aromatic amino acids and derivatives Aromatic_amino_acid_degradation 5-carboxymethyl-2-hydroxymuconate semialdehyde dehydrogenase (EC 1.2.1.60)	K00151	Transforms 5-carboxymethyl-2-hydroxy-muconic semialdehyde (CHMS) into 5-carboxymethyl-2-hydroxy-muconic acid (CHM). Belongs to the aldehyde dehydrogenase family.; KEGG: pmu:PM1530 5-carboxymethyl-2-hydroxymuconic-semialdehyde dehydrogenase	11:807:23049	1:824:878279	1:928:969126	17:2496:134325	1:801:827804
PAEM_00808	11	c(24506..25285)	hpaG	4-hydroxyphenylacetate degradation bifunctional isomerase/decarboxylase	Aromatic hydrocarbons catabolism; Isomerase; Lyase; Metal-binding; Multifunctional enzyme; Repeat.	Q:COG0179	350703.3.peg.1376	Amino Acids and Derivatives Aromatic amino acids and derivatives Aromatic_amino_acid_degradation 2-hydroxyhepta-2,4-diene-1,7-dioate isomerase (EC 5.3.3.-)	K05921	Decarboxylates OPET (5-oxo-pent-3-ene-1,2,5- tricarboxylic acid) into HHDD (2-hydroxy-hept-2,4-diene-1,7- dioate) and isomerizes it to OHED (2-oxo-hept-3-ene-1,7-dioate); Belongs to the FAH family.; KEGG: ptt:VY86_12510 5-oxopent-3-ene-1,2,5-tricarboxylate decarboxylase / 2-hydroxyhepta-2,4-diene-1,7-dioate isomerase	11:808:24506	1:825:879736	1:929:970583	17:2495:133537	1:4543:4896146
PAEM_00809	11	c(25296..25955)	hpaG	4-hydroxyphenylacetate degradation bifunctional isomerase/decarboxylase	Aromatic hydrocarbons catabolism; Isomerase; Lyase; Metal-binding; Multifunctional enzyme; Repeat.	Q:COG0179	350703.3.peg.1375	Amino Acids and Derivatives Aromatic amino acids and derivatives Aromatic_amino_acid_degradation 2-hydroxyhepta-2,4-diene-1,7-dioate isomerase (EC 5.3.3.-)	K05921	Decarboxylates OPET (5-oxo-pent-3-ene-1,2,5- tricarboxylic acid) into HHDD (2-hydroxy-hept-2,4-diene-1,7- dioate) and isomerizes it to OHED (2-oxo-hept-3-ene-1,7-dioate); Belongs to the FAH family.; KEGG: pae:PA4121 5-oxopent-3-ene-1,2,5-tricarboxylate decarboxylase / 2-hydroxyhepta-2,4-diene-1,7-dioate isomerase	11:809:25296	1:826:880526	1:930:971373	17:2494:132870	1:4543:4896146
PAEM_00810	11	26175..27086		hypothetical protein		K:COG2207	350703.3.peg.1374	Metabolism of Aromatic Compounds Metabolism of central aromatic intermediates 4-Hydroxyphenylacetic_acid_catabolic_pathway Transcriptional activator of 4-hydroxyphenylacetate 3-monooxygenase operon, XylS/AraC family	K02508		11:810:26175	1:827:881405	1:931:972251	17:2492:131196	1:1328:1421498
PAEM_00811	11	27138..27944	aph3-II	Kanamycin kinase	Antibiotic resistance; ATP-binding; Kinase; Magnesium; Metal-binding; Nucleotide-binding; Transferase; Transposable element.	J:COG3231			K19300	Resistance to kanamycin, neomycin, paromomycin, ribostamycin, butirosin and gentamicin B. Belongs to the aminoglycoside phosphotransferase family.; KEGG: pae:PA4119 aminoglycoside 3'-phosphotransferase II	11:811:27138	1:828:882368	1:932:973212
PAEM_00812	11	c(28068..28637)		hypothetical protein		S:COG3904					11:812:28068	1:829:883295	1:933:974132	10:892:171706
PAEM_00813	11	c(28715..30901)	cph1	Histidine kinase	ATP-binding; Chromophore; Kinase; Nucleotide-binding; Phosphoprotein; Photoreceptor protein; Receptor; Sensory transduction; Transferase.	T:ENOG410XNMH	350703.3.peg.1371	Stress Response Oxidative stress Oxidative_stress Phytochrome, two-component sensor histidine kinase (EC 2.7.3.-)	K11354	Photoreceptor which exists in two forms that are reversibly interconvertible by light: the R form that absorbs maximally in the red region of the spectrum and the FR form that absorbs maximally in the far-red region; In the N-terminal sectio; belongs to the phytochrome family; Contains 1 GAF domain; Contains 1 histidine kinase domain.; KEGG: syn:slr0473 two-component system, chemotaxis family, se…	11:813:28715	1:830:883942	1:934:974779	17:2793:418602	1:3290:3596931
PAEM_00814	11	c(30929..31516)		hypothetical protein		P:ENOG410Y69B	381754.5.peg.928	Stress Response Oxidative stress Oxidative_stress bacteriophytochrome heme oxygenase BphO	K08368		11:814:30929	1:831:886156	1:935:976993
PAEM_00815	11	c(31634..33019)	ppnN	LOG family protein		S:COG1611			K06966	Belongs to the LOG family.; KEGG: pae:PA4115 pyrimidine/purine-5'-nucleotide nucleosidase; Pyrimidine-5'-nucleotide nucleosidase	11:815:31634	1:832:886861	1:936:977697	19:3003:59314	1:2534:2779634
PAEM_00816	11	33439..33948	speG,SAT	Diamine N-acetyltransferase		E:ENOG4111VQY	613026.4.peg.803	Nucleosides and Nucleotides Purines Purine_conversions GMP synthase [glutamine-hydrolyzing] (EC 6.3.5.2)	K00657	KEGG: pae:PA4114 diamine N-acetyltransferase	11:816:33439	1:833:888666	1:937:979502
PAEM_00817	11	34102..35292		Probable sugar efflux transporter	Cell inner membrane; Cell membrane; Membrane; Sugar transport; Transmembrane; Transmembrane helix; Transport.	G:COG2814	561231.5.peg.4077	Carbohydrates Monosaccharides D-galactonate_catabolism D-galactonate transporter	K08159	Involved in the efflux of sugars. The physiological role may be the reduction of the intracellular concentration of toxic sugars or sugar metabolites; Belongs to the major facilitator superfamily. SotB (TC 2.A.1.2) family.	11:817:34102	1:834:889327	1:938:980152	19:3644:730117	1:2536:2783614
PAEM_00818	11	35420..39673	rsbU_P	Phosphoserine phosphatase	ATP-binding; Heme; Iron; Kinase; Metal-binding; Nitrogen fixation; Nucleotide-binding; Phosphoprotein; Repeat; Transferase; Two-component regulatory system.	T:COG3614|T:COG2198	323848.4.peg.229	Stress Response null Bacterial_hemoglobins diguanylate cyclase/phosphodiesterase (GGDEF & EAL domains) with PAS/PAC sensor(s)	K07315	Putative oxygen senso; modulates the activity of FixJ, a transcriptional activator of nitrogen fixation fixK gene. FixL probably acts as a kinase that phosphorylates FixJ. Contains 1 histidine kinase domain; Contains 2 PAC (PAS-associated C-terminal) domains; Contains 2 PAS (PER-ARNT-SIM) domains.; KEGG: geo:Geob_0134 phosphoserine phosphatase RsbU/P	11:818:35420	1:835:890645	1:939:981467	28:5171:188637	1:4759:5130362
PAEM_00819	11	c(39837..40235)		hypothetical protein		S:ENOG4111RGR					11:819:39837	1:836:895062	1:940:986876	28:5164:178754	1:2532:2777561
PAEM_00820	11	c(40300..41493)	blaPDC	Beta-lactamase	Antibiotic resistance; Hydrolase; Periplasm; Signal.	V:COG1680	350703.3.peg.1364	Virulence Resistance to antibiotics and toxic compounds BlaR1_Family_Regulatory_Sensor-transducer_Disambiguation Beta-lactamase (EC 3.5.2.6)	K20320	Belongs to the class-C beta-lactamase family.; KEGG: pae:PA4110 beta-lactamase class C PDC	11:820:40300	1:837:895525	1:941:987337
PAEM_00821	11	41642..42532		HTH-type transcriptional activator AmpR	Activator; Cytoplasm; DNA-binding; Transcription; Transcription regulation.	K:ENOG410XS6G	349521.8.peg.2122	Regulation and Cell signaling null Orphan_regulatory_proteins Glycine cleavage system transcriptional activator	K17850	This protein is a positive regulator of gene expression of beta-lactamase (AmpC); Contains 1 HTH lysR-type DNA-binding domain.	11:821:41642	1:838:896867	1:942:988678	34:5325:13738	1:202:204950
PAEM_00822	11	c(42549..42770)		hypothetical protein							11:822:42549	1:839:897774	1:943:989572
PAEM_00823	11	c(43091..44335)		uncharacterized protein		T:COG2206	404589.4.peg.2516	Regulation and Cell signaling null cAMP_signaling_in_bacteria Adenylate cyclase (EC 4.6.1.1)	K09749	Contains 1 GGDEF domain; Contains 1 HD domain.	11:823:43091	1:840:898314	1:944:990128	8:303:287181	1:4760:5133451
PAEM_00824	11	44659..45126		hypothetical protein		S:ENOG410Y3N3					11:824:44659	1:841:899882	1:945:991708
PAEM_00825	11	45201..46031		UPF0276 protein		S:COG3220			K09930	Belongs to the UPF0276 family.	11:825:45201	1:842:900424	1:946:992247	20:3800:26534
PAEM_00826	11	46024..46779		hypothetical protein		S:COG3219			K09929		11:826:46024	1:843:901247	1:947:993070
PAEM_00827	11	c(47032..47541)		uncharacterized protein	Cell membrane; Membrane; Transmembrane; Transmembrane helix.	S:COG2259			K15977	Belongs to the DoxX family.	11:827:47032	1:844:902255	1:948:994010
PAEM_00828	11	c(47573..48202)		hypothetical protein		S:ENOG41122NF			K17247		11:828:47573	1:845:902796	1:949:994551
PAEM_00829	11	c(48332..49636)		Protein-histidine pros-kinase	ATP-binding; Cell inner membrane; Cell membrane; Kinase; Membrane; Nucleotide-binding; Phosphoprotein; Transferase; Transmembrane; Transmembrane helix; Two-component regulatory system.	T:ENOG410XTWD	523791.4.peg.1597	Cell Wall and Capsule Gram-Negative cell wall components Major_Outer_Membrane_Proteins Osmolarity sensory histidine kinase EnvZ	K05962	Member of the two-component regulatory system EnvZ/OmpR involved in the regulation of osmoregulation (genes ompF and ompC). EnvZ functions as a membrane-associated protein kinase that phosphorylates OmpR in response to environmental signals. Contains 1 HAMP domain; Contains 1 histidine kinase domain.; KEGG: azo:azo2746 protein-histidine pros-kinase	11:829:48332	1:846:903555	1:950:995309	14:1758:16775	1:4376:4728867
PAEM_00830	11	c(49633..50373)		Regulatory protein VirG	Activator; Crown gall tumor; Cytoplasm; DNA-binding; Phosphoprotein; Plasmid; Transcription; Transcription regulation; Two-component regulatory system.	T:COG0745	388272.4.peg.4906	Virulence, Disease and Defense Resistance to antibiotics and toxic compounds Cobalt-zinc-cadmium_resistance DNA-binding heavy metal response regulator	K02483	VirG is required for the positive regulation of at least two vir loci encoded by the Ti plasmid of A.tumefaciens. Contains 1 OmpR/PhoB-type DNA-binding domain; Contains 1 response regulatory domain.	11:830:49633	1:847:904856	1:951:996610	14:1759:17853	1:4375:4728136
PAEM_00831	11	50730..50990		hypothetical protein							11:831:50730	1:848:905953	1:952:997705
PAEM_00832	11	c(50991..52733)	betA,CHDH	Choline dehydrogenase	FAD; Flavoprotein; NAD; Oxidoreductase.	E:COG2303	350703.3.peg.1353	Stress Response Osmotic stress Choline_and_Betaine_Uptake_and_Betaine_Biosynthesis Choline dehydrogenase (EC 1.1.99.1)	K00108	Involved in the biosynthesis of the osmoprotectant glycine betaine. Catalyzes the oxidation of choline to betaine aldehyde and betaine aldehyde to glycine betaine at the same rate; Belongs to the GMC oxidoreductase family.; KEGG: ops:A8A54_16110 choline dehydrogenase	11:832:50991	1:849:906214	1:953:998071	26:4962:27740	1:3021:3317810
PAEM_00833	11	c(52825..54129)		hypothetical protein		M:COG3659			K07267		11:833:52825	1:850:908048	1:954:999903
PAEM_00834	11	c(54214..54939)		Dehydrogenase/reductase SDR family member 2, mitochondrial	Acetylation; Alternative splicing; Mitochondrion; Nucleus; Oxidoreductase; Phosphoprotein; Polymorphism; Transit peptide.	S:ENOG410XNW1	338969.3.peg.2574	Fatty Acids, Lipids, and Isoprenoids Isoprenoids Acyclic_terpenes_utilization Citronellol and citronellal dehydrogenase	K13774	Displays NADPH-dependent dicarbonyl reductase activity in vitro with 3,4-Hexanedione, 2,3-Heptanedione and 1-Phenyl-1,2- propanedione as substrates. No reductase activity is displayed in vitro with steroids, retinoids and sugars as substrates. Attenuates MDM2-mediated p53/TP53 degradation, leading to p53/TP53 stabilization and increased transcription activity, resulting in the accumulation of MDM…	11:834:54214	1:851:909437	1:955:1001292	21:4640:723846	1:4392:4745729
PAEM_00835	11	c(54954..56012)	BDH,butB	(R,R)-butanediol dehydrogenase	Metal-binding; NAD; Oxidoreductase; Zinc.	E:COG1063	350703.3.peg.1350	Amino Acids and Derivatives Lysine, threonine, methionine, and cysteine Threonine_degradation Threonine dehydrogenase and related Zn-dependent dehydrogenases	K00004	Belongs to the zinc-containing alcohol dehydrogenase family.; KEGG: pae:PA4097 (R,R)-butanediol dehydrogenase / meso-butanediol dehydrogenase / diacetyl reductase	11:835:54954	1:852:910177	1:956:1002032	11:1061:98244	1:3910:4209249
PAEM_00836	11	c(56009..57268)		Multidrug export protein EmrB	Antibiotic resistance; Cell inner membrane; Cell membrane; Membrane; Transmembrane; Transmembrane helix; Transport.	G:ENOG4111BPW	247634.3.peg.3249	Nitrogen Metabolism null Nitrate_and_nitrite_ammonification Nitrate/nitrite transporter	K03291	Confers resistance to antibiotics; Belongs to the major facilitator superfamily. EmrB family.	11:836:56009	1:853:911232	1:957:1003087	9:608:225716	1:3022:3318821
PAEM_00837	11	c(57339..57872)		2,4'-dihydroxyacetophenone dioxygenase		S:ENOG4111Q6D			K05913	KEGG: pae:PA4095 2,4'-dihydroxyacetophenone dioxygenase	11:837:57339	1:854:912562	1:958:1004417
PAEM_00838	11	58191..59150		hypothetical protein		K:ENOG4111QK8			K07720		11:838:58191	1:855:913414	1:959:1005263	17:2511:146798
PAEM_00839	11	59198..59614		hypothetical protein		Q:COG2050					11:839:59198	1:856:914421	1:960:1006266	17:2768:395638
PAEM_00840	11	c(59678..60190)	hpaC	Flavin reductase (NADH)	Flavoprotein; FMN; NAD; Oxidoreductase.	S:COG1853	350703.3.peg.1342	Metabolism of Aromatic Compounds null Aromatic_Amin_Catabolism 4-hydroxyphenylacetate 3-monooxygenase, reductase component (EC 1.6.8.-)	K00484	Catalyzes the reduction of FMN to FMNH2 which is used to reduce pyrimidine by RutA via the Rut pathway; Belongs to the non-flavoprotein flavin reductase family. RutF subfamily.; KEGG: pae:PA4092 flavin reductase (NADH)	11:840:59678	1:857:914901	1:961:1006716	21:4644:728506	1:1393:1484774
PAEM_00841	11	c(60219..61781)	hpaB	4-hydroxyphenylacetate 3-monooxygenase	Aromatic hydrocarbons catabolism; FAD; Flavoprotein; Monooxygenase; Oxidoreductase.	Q:COG2368	511693.5.peg.4490	Metabolism of Aromatic Compounds null Aromatic_Amin_Catabolism 4-hydroxyphenylacetate 3-monooxygenase (EC 1.14.13.3)	K00483	Utilizes FADH(2) supplied by HpaC or by another flavin reductase, to catalyze the hydroxylation of 4-hydroxyphenylacetic acid, leading to the production of 3,4-DHPA. Can also oxidize phenol to catechol, and hydroxylate other phenol derivatives; Belongs to the FADH(2)-utilizing monooxygenase family.; KEGG: eoj:ECO26_5549 4-hydroxyphenylacetate 3-monooxygenase	11:841:60219	1:858:915443	1:962:1007258
PAEM_00842	11	c(61947..62237)		hypothetical protein		S:COG3553			K09956		11:842:61947	1:859:917164	1:963:1008978	24:4874:88103	1:1053:1103248
PAEM_00843	11	c(62449..63210)	bdh	3-hydroxybutyrate dehydrogenase	NAD; Oxidoreductase.	S:COG1028	520460.3.peg.674	Fatty Acids, Lipids, and Isoprenoids Fatty acids Fatty_Acid_Biosynthesis_FASII 3-oxoacyl-[acyl-carrier protein] reductase (EC 1.1.1.100)	K00019	Reduces cyclopentanol to cyclopentanone. The enzyme also shows considerable activity toward cyclohexanol (By similarity); Belongs to the short-chain dehydrogenases/reductases (SDR) family.; KEGG: lum:CNR27_12105 3-hydroxybutyrate dehydrogenase	11:843:62449	1:860:917666	1:964:1009605	17:2509:145546	1:1014:1059116
PAEM_00844	11	c(63207..64592)	hemL	Glutamate-1-semialdehyde 2,1-aminomutase	Cytoplasm; Isomerase; Porphyrin biosynthesis; Pyridoxal phosphate.	H:COG0001	317655.9.peg.1055	Amino Acids and Derivatives Arginine; urea cycle, polyamines Arginine_and_Ornithine_Degradation Ornithine aminotransferase (EC 2.6.1.13)	K01845	Belongs to the class-III pyridoxal-phosphate-dependent aminotransferase family. HemL subfamily.; KEGG: pae:PA4088 glutamate-1-semialdehyde 2,1-aminomutase	11:844:63207	1:861:918424	1:965:1010363	15:2239:55040	1:846:872136
PAEM_00845	11	c(64601..65425)		Protein MoaF		S:ENOG410XRYG					11:845:64601	1:862:919818	1:966:1011759	17:2507:143943
PAEM_00846	11	65869..66465		hypothetical protein		NU:COG3539			K07345		11:846:65869	1:863:921086	1:967:1013042
PAEM_00847	11	66496..67242		Chaperone protein HifB	Chaperone; Fimbrium biogenesis; Immunoglobulin domain; Periplasm; Signal.	NU:COG3121	360910.4.peg.1982	Virulence Fimbriae of the Chaperone/Usher Assembly Pathway &#963;-Fimbriae Sigma-fimbriae chaperone protein	K07346	Mediates assembly of pili by forming soluble multimeric complexes with pili subunits as an intermediate step in the assembly process. This protein is involved in type B pili (HifA) assembly. Belongs to the periplasmic pilus chaperone family; Contains 1 Ig-like (immunoglobulin-like) domain.	11:847:66496	1:864:921713	1:968:1013631	21:4548:630628
PAEM_00848	11	67318..70098		Outer membrane usher protein FimC	Cell outer membrane; Disulfide bond; Fimbrium biogenesis; Membrane; Signal; Transmembrane; Transmembrane beta strand; Transport.	M:COG3188	264198.6.peg.2323	Virulence Fimbriae of the Chaperone/Usher Assembly Pathway &#963;-Fimbriae Sigma-fimbriae usher protein	K07347	Probable porin-like protein necessary for the assembly of a pilin-type protein. Belongs to the fimbrial export usher family.	11:848:67318	1:865:922535	1:969:1014546	21:4547:627926
PAEM_00849	11	70095..70835		Chaperone protein FimB/FhaD	Chaperone; Fimbrium biogenesis; Immunoglobulin domain; Periplasm; Signal.	NU:COG3121	511693.5.peg.148	Membrane Transport Protein secretion system, Type VII (Chaperone/Usher pathway, CU) The_usher_protein_HtrE_fimbrial_cluster Chaperone protein EcpD	K15540	Required for the biogenesis of the filamentous hemagglutinin and the fimbria. Belongs to the periplasmic pilus chaperone family; Contains 1 Ig-like (immunoglobulin-like) domain.	11:849:70095	1:866:925312	1:970:1017197	21:4548:630628
PAEM_00850	11	70923..73979		Heme/hemopexin-binding protein	Repeat; Secreted; Signal; Transport.	U:COG3210	350703.3.peg.1333	Clustering-based subsystems null CBSS-316057.3.peg.3521 Large exoproteins involved in heme utilization or adhesion			11:850:70923	1:867:926140	1:971:1018039		1:3549:3834245
PAEM_00851	11	74079..75224		hypothetical protein		NU:COG3539					11:851:74079	1:868:929263	1:972:1021177
PAEM_00852	11	75869..76513		Transcriptional regulatory protein	DNA-binding; Phosphoprotein; Transcription; Transcription regulation; Two-component regulatory system.	T:COG2197	546231.4.peg.1116	Amino Acids and Derivatives Arginine; urea cycle, polyamines Polyamine_Metabolism DNA-binding response regulator, LuxR family, near polyamine transporter	K07687	Component of the Rcs signaling system, which controls transcription of numerous genes. RcsB is the response regulator that binds to regulatory DNA regions. Can function both in an RcsA-dependent or RcsA-independent manner; Belongs to the RcsB family; Contains 1 HTH luxR-type DNA-binding domain; Contains 1 response regulatory domain.	11:852:75869	1:869:931053	1:974:1024534	10:864:144945	1:3839:4139534
PAEM_00853	11	c(76528..77217)	snoaF,dnrE,dauE,aknU	C-factor	Secreted; Sporulation.	S:ENOG4111VKY	342108.9.peg.3806	Fatty Acids, Lipids, and Isoprenoids Fatty acids Fatty_Acid_Biosynthesis_FASII 3-oxoacyl-[acyl-carrier protein] reductase (EC 1.1.1.100)	K15944	Cell-cell signaling protein required for fruiting body morphogenesis. Necessary for cellular aggregation, for spore differentiation, and for gene expression that is initiated after 6 hour of starvation; To yeast YKL071W.; KEGG: ag:AAF01806 nogalaviketone/aklaviketone reductase; With NAD(+) or NADP(+) as acceptor	11:853:76528	1:870:931712	1:975:1025198	26:4990:60712
PAEM_00854	11	c(77291..80266)		Bacitracin synthase	Antibiotic biosynthesis; ATP-binding; Hydrolase; Isomerase; Ligase; Multifunctional enzyme; Nucleotide-binding; Phosphopantetheine; Phosphoprotein; Repeat.	Q:COG3320	615.1.peg.3434	Iron acquisition and metabolism Siderophores Siderophore_Enterobactin Enterobactin synthetase component F, serine activating enzyme (EC 2.7.7.-)	K04784	Induces peptide synthesis, activates and incorporates five amino acids, forms a thiazoline ring between the first two amino acids and incoporates a D-glutamine in the fourth position. Belongs to the ATP-dependent AMP-binding enzyme family; Contains 5 acyl carrier domains.	11:854:77291	1:871:932490	1:976:1025985	20:3837:62390	1:2405:2608614
PAEM_00855	11	c(80476..80682)		Uncharacterized HTH-type transcriptional regulator YgzD	DNA-binding; Transcription; Transcription regulation.	K:COG1476	234267.9.peg.2715	Cofactors, Vitamins, Prosthetic Groups, Pigments Folate and pterines Molybdenum_cofactor_biosynthesis Molybdopterin biosynthesis protein MoeA	K07729	Contains 1 HTH cro/C1-type DNA-binding domain.	11:855:80476	1:872:935675	1:977:1029174
PAEM_00856	11	c(80679..81053)		hypothetical protein		S:ENOG4112D5D					11:856:80679	1:873:935878	1:978:1029377
PAEM_00857	11	81105..81482		hypothetical protein		S:ENOG410ZMJ6					11:857:81105	1:874:936359
PAEM_00858	11	c(81479..82147)	ttrS	Histidine kinase	Activator; DNA-binding; Transcription; Transcription regulation.	K:ENOG4111GI3	62928.7.peg.1399	Nitrogen Metabolism null Ammonia_assimilation Nitrogen regulation protein NR(I)	K13040	Positive regulatory protein for the induction of arylsulfatase synthesis (maoA), tyramine oxidase (tynA), maoC, maoE/F operon, and atsB/A operon which are all regulated by monoamines, and included under the common term of monoamine regulon. Contains 1 HTH luxR-type DNA-binding domain.; KEGG: enm:EBS_0318 two-component system, LuxR family, sensor histidine kinase TtrS	11:858:81479	1:875:937192	1:979:1029925	17:2506:143208	1:3603:3892173
PAEM_00859	11	82376..83863	feaB	Phenylacetaldehyde dehydrogenase	NAD; Oxidoreductase.	C:COG1012	350703.3.peg.1322	Metabolism of Aromatic Compounds null Aromatic_Amin_Catabolism Phenylacetaldehyde dehydrogenase (EC 1.2.1.39)	K00146	Catalyzes the NAD-dependent oxidation of vanillin to vanillic acid; Belongs to the aldehyde dehydrogenase family.; KEGG: pae:PA4073 phenylacetaldehyde dehydrogenase	11:859:82376	1:876:938089	1:980:1030822	28:5113:116402	1:4517:4868546
PAEM_00860	11	84031..85521		hypothetical protein		E:ENOG410XT7D	384676.9.peg.2796	Carbohydrates Central carbohydrate metabolism Pyruvate_Alanine_Serine_Interconversions D-serine/D-alanine/glycine transporter	K13865		11:860:84031	1:877:939766	1:981:1032500	17:2513:148459
PAEM_00861	11	85496..86074		hypothetical protein		S:ENOG4111XXE					11:861:85496	1:878:941231	1:982:1033968	17:2512:147900
PAEM_00862	11	86235..87185		hypothetical protein		K:ENOG4111NRR			K14063		11:862:86235	1:879:941970	1:983:1034693	17:2511:146798
PAEM_00863	11	87454..88338	rfbD,rmlD	dTDP-4-dehydrorhamnose reductase	Lipopolysaccharide biosynthesis; NADP; Oxidoreductase.	M:COG1091	390235.3.peg.552	Cell Wall and Capsule Capsular and extracellular polysacchrides dTDP-rhamnose_synthesis dTDP-4-dehydrorhamnose reductase (EC 1.1.1.133)	K00067	Catalyzes the reduction of dTDP-6-deoxy-L-lyxo-4- hexulose to yield dTDP-L-rhamnose; Belongs to the dTDP-4-dehydrorhamnose reductase family.; KEGG: pae:PA4069 dTDP-4-dehydrorhamnose reductase	11:863:87454	1:880:943189	1:984:1035913	21:4592:667530	1:612:627945
PAEM_00864	11	88331..89260	galE,GALE	UDP-glucose 4-epimerase	Decarboxylase; Developmental protein; Glycoprotein; Golgi apparatus; Lyase; Membrane; NAD; Signal-anchor; Transmembrane; Transmembrane helix.	M:COG0451	350703.3.peg.1317	Protein Metabolism Protein processing and modification N-linked_Glycosylation_in_Bacteria UDP-glucose 4-epimerase (EC 5.1.3.2)	K01784	Catalyzes the NAD-dependent decarboxylation of UDP- glucuronic acid to UDP-xylose. Necessary for the biosynthesis of the core tetrasaccharide in glycosaminoglycan biosynthesis (By similarity). Essential during embryogenesis for craniofacial development; Belongs to the NAD(P)-dependent epimerase/dehydratase family. UDP-glucuronic acid decarboxylase subfamily.; KEGG: pae:PA4068 UDP-glucose 4-epimer…	11:864:88331	1:881:944066	1:985:1036790	21:4591:666599	1:613:628822
PAEM_00865	11	c(89261..89617)		hypothetical protein							11:865:89261	1:882:944996	1:986:1037720	21:4590:666242
PAEM_00866	11	c(89701..90399)		Outer membrane protein	Cell outer membrane; Membrane; Signal; Transmembrane; Transmembrane beta strand.	M:COG3047	350703.3.peg.1315	Cell Wall and Capsule Gram-Negative cell wall components Major_Outer_Membrane_Proteins Outer membrane protein W precursor	K07275	Belongs to the OmpW/AlkL family.	11:866:89701	1:883:945435	1:987:1038160	21:4589:665459	1:615:631030
PAEM_00867	11	c(90547..91065)		hypothetical protein		S:COG3495			K09950		11:867:90547	1:884:946281	1:988:1039007	21:4588:664810	1:616:632269
PAEM_00868	11	c(91083..92348)		hypothetical protein		V:COG0577	349161.6.peg.3253	Clustering-based subsystems null Bacterial_Cell_Division Cell division protein FtsX	K02004		11:868:91083	1:885:946817	1:989:1039543	21:4587:663528	1:617:632794
PAEM_00869	11	c(92351..93055)		Putative ABC transporter ATP-binding protein	ATP-binding; Cell inner membrane; Cell membrane; Hydrolase; Membrane; Nucleotide-binding; Transport.	V:COG1136	312309.3.peg.1565	Membrane Transport null ECF_class_transporters Duplicated ATPase component MtsB of energizing module of methionine-regulated ECF transporter	K02003	Probably part of an ABC transporter complex. Responsible for energy coupling to the transport system (By similarity); Belongs to the ABC transporter superfamily; Contains 1 ABC transporter domain.	11:869:92351	1:886:948085	1:990:1040811	21:4586:662818	1:618:634061
PAEM_00870	11	c(93144..93716)		hypothetical protein		S:ENOG41121PQ	208964.1.peg.4062	Membrane Transport null Transport_of_Zinc Predicted zinc-binding protein			11:870:93144	1:887:948878	1:991:1041604	21:4585:662234	1:619:634809
PAEM_00871	11	93849..94205		hypothetical protein							11:871:93849	1:888:949589	1:992:1042309	21:4584:661732	1:620:635526
PAEM_00872	11	c(94230..95099)		uncharacterized protein	Signal.	O:COG3118	471852.6.peg.4172	Nucleosides and Nucleotides Pyrimidines pyrimidine_conversions Thioredoxin reductase (EC 1.8.1.9)	K05838	Contains 1 thioredoxin domain.	11:872:94230	1:889:949970	1:993:1042679	21:4583:660836	1:621:635873
PAEM_00873	11	c(95171..95833)	METTL21A	Protein N-lysine methyltransferase METTL20	Cytoplasm; Methyltransferase; Mitochondrion; Transferase; Transit peptide.	S:COG3897	553174.3.peg.486	Stress Response Heat shock Heat_shock_dnaK_gene_cluster_extended Ribosomal protein L11 methyltransferase (EC 2.1.1.-)	K21804	Protein-lysine methyltransferase that selectively trimethylates the flavoprotein ETFB in mitochondria (PubMed:25023281, PubMed:25416781). Thereby, may negatively regulate the function of ETFB in electron transfer from Acyl-CoA dehydrogenases to the main respiratory chain (PubMed:25416781); Belongs to the methyltransferase superfamily. METTL20 family.; KEGG: pop:18094226 protein N-lysine methyltra…	11:873:95171	1:890:950911	1:994:1043620	21:4582:660079	1:622:636833
PAEM_00874	11	c(95830..96288)		hypothetical protein		S:COG3126					11:874:95830	1:891:951570	1:995:1044279	21:4581:659636	1:623:637489
PAEM_00875	11	96441..96950		Transcriptional repressor NrdR	ATP-binding; DNA-binding; Metal-binding; Nucleotide-binding; Repressor; Transcription; Transcription regulation; Zinc; Zinc-finger.	K:COG1327	350703.3.peg.1306	Nucleosides and Nucleotides null Ribonucleotide_reduction Ribonucleotide reductase transcriptional regulator NrdR	K07738	Negatively regulates transcription of bacterial ribonucleotide reductase nrd genes and operons by binding to NrdR- boxes; Belongs to the NrdR family; Contains 1 ATP-cone domain.	11:875:96441	1:892:952181	1:996:1044936	21:4580:659029	1:624:638045
PAEM_00876	11	96947..98068	ribD	Diaminohydroxyphosphoribosylaminopyrimidine deaminase	Hydrolase; Metal-binding; Multifunctional enzyme; NADP; Oxidoreductase; Riboflavin biosynthesis; Zinc.	H:COG0117|H:COG1985	350703.3.peg.1305	Cofactors, Vitamins, Prosthetic Groups, Pigments Riboflavin, FMN, FAD Riboflavin,_FMN_and_FAD_metabolism 5-amino-6-(5-phosphoribosylamino)uracil reductase (EC 1.1.1.193)	K11752	Converts 2,5-diamino-6-(ribosylamino)-4(3h)-pyrimidinone 5'-phosphate into 5-amino-6-(ribosylamino)-2,4(1h,3h)- pyrimidinedione 5'-phosphate. In the N-terminal sectio; belongs to the cytidine and deoxycytidylate deaminase family; In the C-terminal sectio; belongs to the HTP reductase family; Contains 1 CMP/dCMP-type deaminase domain.; KEGG: pae:PA4056 diaminohydroxyphosphoribosylaminopyrimidine d…	11:876:96947	1:893:952687	1:997:1045397	21:4579:657932	1:625:638506
PAEM_00877	11	98496..99155	ribE,RIB5	Riboflavin synthase	Repeat; Riboflavin biosynthesis; Transferase.	H:COG0307	546231.4.peg.2727	Cofactors, Vitamins, Prosthetic Groups, Pigments Riboflavin, FMN, FAD riboflavin_to_FAD Riboflavin synthase alpha chain (EC 2.5.1.9)	K00793	Catalyzes the dismutation of two molecules of 6,7- dimethyl-8-ribityllumazine, resulting in the formation of riboflavin and 5-amino-6-(D-ribitylamino)uracil; Contains 2 lumazine-binding repeats.; KEGG: men:MEPCIT_108 riboflavin synthase	11:877:98496	1:894:954236	1:998:1046946	21:4578:656808	1:626:639964
PAEM_00878	11	99182..100279	ribBA	3,4-dihydroxy-2-butanone-4-phosphate synthase	GTP-binding; Hydrolase; Lyase; Magnesium; Manganese; Metal-binding; Multifunctional enzyme; Nucleotide-binding; Riboflavin biosynthesis; Zinc.	H:COG0108|H:COG0807	573066.3.peg.1476	Cofactors, Vitamins, Prosthetic Groups, Pigments Riboflavin, FMN, FAD riboflavin_to_FAD 3,4-dihydroxy-2-butanone 4-phosphate synthase	K14652	Catalyzes the conversion of D-ribulose 5-phosphate to formate and 3,4-dihydroxy-2-butanone 4-phosphate; Catalyzes the conversion of GTP to 2,5-diamino-6- ribosylamino-4(3H)-pyrimidinone 5'-phosphate (DARP), formate and pyrophosphate; In the N-terminal sectio; belongs to the DHBP synthase family; In the C-terminal sectio; belongs to the GTP cyclohydrolase II family.; KEGG: pae:PA4054 3,4-dihydroxy…	11:878:99182	1:895:954922	1:999:1047632	21:4577:655705	1:627:640639
PAEM_00879	11	100397..100873	ribH,RIB4	6,7-dimethyl-8-ribityllumazine synthase	Riboflavin biosynthesis; Transferase.	H:COG0054	331678.5.peg.310	Cofactors, Vitamins, Prosthetic Groups, Pigments Riboflavin, FMN, FAD Riboflavin,_FMN_and_FAD_metabolism 6,7-dimethyl-8-ribityllumazine synthase (EC 2.5.1.9)	K00794	Catalyzes the formation of 6,7-dimethyl-8- ribityllumazine by condensation of 5-amino-6-(D- ribitylamino)uracil with 3,4-dihydroxy-2-butanone 4-phosphate. This is the penultimate step in the biosynthesis of riboflavin; Belongs to the DMRL synthase family.; KEGG: pae:PA4053 6,7-dimethyl-8-ribityllumazine synthase	11:879:100397	1:896:956137	1:1000:1048847	21:4576:655130	1:628:641851
PAEM_00880	11	100870..101349		N utilization substance protein B like protein	Transcription; Transcription regulation; Transcription termination.	K:COG0781	350703.3.peg.1301	RNA Metabolism Transcription Transcription_factors_bacterial Transcription termination protein NusB	K03625	Involved in the transcription termination process; Belongs to the NusB family.	11:880:100870	1:897:956610	1:1001:1049320	21:4575:654651	1:629:642324
PAEM_00881	11	101368..102336	thiL	Thiamine-phosphate kinase	ATP-binding; Kinase; Magnesium; Metal-binding; Nucleotide-binding; Thiamine biosynthesis; Transferase.	H:COG0611	350703.3.peg.1300	Cofactors, Vitamins, Prosthetic Groups, Pigments null Thiamin_biosynthesis Thiamine-monophosphate kinase (EC 2.7.4.16)	K00946	Catalyzes the ATP-dependent phosphorylation of thiamine- monophosphate (TMP) to form thiamine-pyrophosphate (TPP), the active form of vitamin B1; Belongs to the thiamine-monophosphate kinase family.; KEGG: pae:PA4051 thiamine-monophosphate kinase	11:881:101368	1:898:957108	1:1002:1049818	21:4574:653673	1:630:642814
PAEM_00882	11	102329..102844	pgpA	Phosphatidylglycerophosphatase	Cell inner membrane; Cell membrane; Hydrolase; Lipid degradation; Lipid metabolism; Magnesium; Membrane; Metal-binding; Phospholipid degradation; Phospholipid metabolism; Transmembrane; Transmembrane helix.	I:COG1267	388272.4.peg.4849	Fatty Acids, Lipids, and Isoprenoids Phospholipids Glycerolipid_and_Glycerophospholipid_Metabolism_in_Bacteria Phosphatidylglycerophosphatase A (EC 3.1.3.27)	K01095	Lipid phosphatase which dephosphorylates phosphatidylglycerophosphate (PGP) to phosphatidylglycerol (PG).; KEGG: pae:PA4050 phosphatidylglycerophosphatase A	11:882:102329	1:899:958069	1:1003:1050779	21:4573:653143	1:631:643772
PAEM_00883	11	102853..103599		hypothetical protein		S:ENOG411218I			K02030		11:883:102853	1:900:958593	1:1004:1051303		1:632:644260
PAEM_00884	11	103602..104246		hypothetical protein		S:COG3577	509190.6.peg.1633	Cofactors, Vitamins, Prosthetic Groups, Pigments Tetrapyrroles Coenzyme_B12_biosynthesis CblY, a non-orthologous displasment for Alpha-ribazole-5'-phosphate phosphatase	K06985		11:884:103602	1:901:959342	1:1005:1052051	21:4572:652389
PAEM_00885	11	104377..104994	ribA,RIB1	GTP cyclohydrolase II	GTP-binding; Hydrolase; Metal-binding; Nucleotide-binding; Riboflavin biosynthesis; Zinc.	H:COG0807	546231.4.peg.2732	Cofactors, Vitamins, Prosthetic Groups, Pigments Riboflavin, FMN, FAD Riboflavin,_FMN_and_FAD_metabolism GTP cyclohydrolase II (EC 3.5.4.25)	K01497	Catalyzes the conversion of GTP to 2,5-diamino-6- ribosylamino-4(3H)-pyrimidinone 5'-phosphate (DARP), formate and pyrophosphate; Belongs to the GTP cyclohydrolase II family.; KEGG: pae:PA4047 GTP cyclohydrolase II	11:885:104377	1:902:960117	1:1006:1052826	21:4571:651613	1:633:645299
PAEM_00886	11	104991..105410		hypothetical protein							11:886:104991	1:903:960731	1:1007:1053440	21:4570:651200
PAEM_00887	11	105410..106207		Vitamin B12-binding protein	Disulfide bond; Periplasm; Signal; Transport.	P:COG0614	350703.3.peg.1295	Cofactors, Vitamins, Prosthetic Groups, Pigments Tetrapyrroles Coenzyme_B12_biosynthesis Vitamin B12 ABC transporter, B12-binding component BtuF	K06858	Part of the ABC transporter complex BtuCDF involved in vitamin B12 import. Binds vitamin B12 and delivers it to the periplasmic surface of BtuC; Belongs to the BtuF family; Contains 1 Fe/B12 periplasmic-binding domain.	11:887:105410	1:904:961150	1:1008:1053859	21:4569:650394	1:634:645927
PAEM_00888	11	c(106445..108328)	dxs	1-deoxy-D-xylulose-5-phosphate synthase	Isoprene biosynthesis; Magnesium; Metal-binding; Thiamine biosynthesis; Thiamine pyrophosphate; Transferase.	H:COG1154	350703.3.peg.1294	Fatty Acids, Lipids, and Isoprenoids Isoprenoids Isoprenoid_Biosynthesis 1-deoxy-D-xylulose 5-phosphate synthase (EC 2.2.1.7)	K01662	Catalyzes the acyloin condensation reaction between C atoms 2 and 3 of pyruvate and glyceraldehyde 3-phosphate to yield 1-deoxy-D-xylulose-5-phosphate (DXP); Belongs to the transketolase family. DXPS subfamily.; KEGG: pae:PA4044 1-deoxy-D-xylulose-5-phosphate synthase	11:888:106445	1:905:962071	1:1009:1054839	21:4491:566267	1:731:745283
PAEM_00889	11	c(108437..109324)	GGPS	Dimethylallyltranstransferase	Acetylation; Carotenoid biosynthesis; Chloroplast; Isoprene biosynthesis; Magnesium; Metal-binding; Plastid; Transferase; Transit peptide.	H:COG0142	350703.3.peg.1293	Fatty Acids, Lipids, and Isoprenoids Isoprenoids Isoprenoid_Biosynthesis Dimethylallyltransferase (EC 2.5.1.1)	K13789	Heterodimeric geranyl(geranyl)-diphosphate (GPP) synthase large subunit. In vitro, the large subunit catalyzes mainly the trans-addition of the three molecules of IPP onto DMAPP to form geranylgeranyl pyrophosphate while the small subunit alone is inactive. Upon association of the two subunits, the product profile changes and the production of gerany-diphosphate is strongly increased; Belongs to …	11:889:108437	1:906:964063	1:1010:1056831	21:4475:550099	1:1934:2050910
PAEM_00890	11	c(109321..109665)	xseB	Exodeoxyribonuclease VII	Cytoplasm; Exonuclease; Hydrolase; Nuclease.	L:COG1722	350703.3.peg.1290	DNA Metabolism DNA repair DNA_repair,_bacterial Exodeoxyribonuclease VII small subunit (EC 3.1.11.6)	K03602	Bidirectionally degrades single-stranded DNA into large acid-insoluble oligonucleotides, which are then degraded further into small acid-soluble oligonucleotides; Belongs to the XseB family.; KEGG: paev:N297_4171 exodeoxyribonuclease VII small subunit	11:890:109321	1:907:964947	1:1011:1057715	21:4474:549857	1:733:748176
PAEM_00891	11	109721..110890	tarD	D(-)-tartrate dehydratase	Lyase; Magnesium; Metal-binding.	M:COG4948	266779.9.peg.4395	Metabolism of Aromatic Compounds Metabolism of central aromatic intermediates Catechol_branch_of_beta-ketoadipate_pathway mandelate racemase/muconate lactonizing enzyme family protein	K22209	Catalyzes the dehydration of D-tartrate to oxaloacetate; Belongs to the mandelate racemase/muconate lactonizing enzyme family.; KEGG: pae:PA4041 D(-)-tartrate dehydratase	11:891:109721	1:908:965347	1:1012:1058114
PAEM_00892	11	c(111122..112129)		hypothetical protein		S:ENOG41125PR					11:892:111122	1:909:966748	1:1016:1065013	21:3998:24085
PAEM_00893	11	c(112131..113933)		hypothetical protein		N:COG3225			K01992		11:893:112131	1:910:967757	1:1017:1066022	21:3999:25067	1:3673:3970969
PAEM_00894	11	c(113943..114677)		hypothetical protein		S:COG1277			K01992		11:894:113943	1:911:969569	1:1018:1067834	21:4000:26913	1:3674:3972803
PAEM_00895	11	c(114674..115600)		Cytochrome c bioproteinis ATP-binding export protein CcmA	ATP-binding; Cell inner membrane; Cell membrane; Cytochrome c-type biogenesis; Hydrolase; Membrane; Nucleotide-binding; Transport.	S:COG0488	469602.3.peg.176	Membrane Transport null ECF_class_transporters ATPase component BioM of energizing module of biotin ECF transporter	K13926	Part of the ABC transporter complex CcmAB involved in the biogenesis of c-type cytochrome; once thought to export heme, this seems not to be the case, but its exact role is uncertain. Responsible for energy coupling to the transport system; Belongs to the ABC transporter superfamily. CcmA exporter (TC 3.A.1.107) family; Contains 1 ABC transporter domain.	11:895:114674	1:912:970300	1:1019:1068565	21:4001:27644	1:3675:3973534
PAEM_00896	11	c(116005..118305)		Adenylate cyclase	ATP-binding; Chromophore; Kinase; Nucleotide-binding; Phosphoprotein; Photoreceptor protein; Receptor; Sensory transduction; Transferase.	T:COG4252	596153.3.peg.2074	Regulation and Cell signaling null cAMP_signaling_in_bacteria Adenylate cyclase (EC 4.6.1.1)	K01768	Photoreceptor which exists in two forms that are reversibly interconvertible by light: the R form that absorbs maximally in the red region of the spectrum and the FR form that absorbs maximally in the far-red region. Has also a slight blue shift for the far-red maximum. Could also absorb green light. May participate in regulating pigment synthesis like the carotenoid deinoxanthin which could prot…	11:896:116005	1:913:971631	1:1020:1069842	19:2983:41126	1:966:1002565
PAEM_00897	11	c(118324..119325)		hypothetical protein		S:COG4254					11:897:118324	1:914:973950	1:1021:1072161
PAEM_00898	11	c(119491..120180)		Aquaporin	Cell inner membrane; Cell membrane; Membrane; Repeat; Transmembrane; Transmembrane helix; Transport.	G:COG0580	350703.3.peg.1283	Stress Response Osmotic stress Osmoregulation Aquaporin Z	K06188	Channel that permits osmotically driven movement of water in both directions. It is involved in the osmoregulation and in the maintenance of cell turgor during volume expansion in rapidly growing cells. It mediates rapid entry or exit of water in response to abrupt changes in osmolarity; Belongs to the MIP/aquaporin (TC 1.A.8) family.	11:898:119491	1:915:975117	1:1022:1073333	17:2557:195120	1:661:675329
PAEM_00899	11	c(120527..120796)		hypothetical protein							11:899:120527	1:916:976153	1:1023:1074369
PAEM_00900	11	120991..121707		Histidine protein kinase SLN1	ATP-binding; Cell membrane; Cell wall biogenesis/degradation; Coiled coil; Glycoprotein; Kinase; Magnesium; Membrane; Metal-binding; Nucleotide-binding; Phosphoprotein; Stress response; Transferase; Transmembrane; Transmembrane helix; Two-component regulatory system; Virulence.	T:COG0745	397945.6.peg.182	Virulence, Disease and Defense Resistance to antibiotics and toxic compounds Zinc_resistance Response regulator of zinc sigma-54-dependent two-component system	K02481	Histidine kinase involved in a two-component signaling pathway that regulates cell wall mannan biosynthesis. Part of the bifurcated SLN1-YPD1-SKN7/SSK1 two-component regulatory system, which controls activity of the HOG1 pathway and gene expression in response to oxidative stress and probably also to changes in the osmolarity of the extracellular environment. Plays a role in the regulation of alt…	11:900:120991	1:917:976617	1:1024:1074833	13:1668:359810	1:2675:2946990
PAEM_00901	11	c(121799..122326)	ppa	Inorganic diphosphatase	Cytoplasm; Hydrolase; Magnesium; Metal-binding.	C:COG0221	546231.4.peg.2757	Phosphorus Metabolism null Phosphate_metabolism Inorganic pyrophosphatase (EC 3.6.1.1)	K01507	Belongs to the PPase family.; KEGG: ben:BOBLI757_094 inorganic pyrophosphatase	11:901:121799	1:918:977425	1:1025:1075614	21:4471:547202	1:736:751442
PAEM_00902	11	c(122406..123236)		Protein MtfA	Cytoplasm.	S:COG3228			K09933	Involved in the regulation of ptsG expression by binding and inactivating Mlc; Belongs to the MtfA family.	11:902:122406	1:919:978032	1:1026:1076222	21:4470:546302	1:737:752053
PAEM_00903	11	c(123239..123904)		Protein	Cell inner membrane; Cell membrane; Membrane; Transmembrane; Transmembrane helix.	S:COG0586	546231.4.peg.2759	Stress Response Detoxification Uptake_of_selenate_and_selenite DedA protein	K03975	Belongs to the DedA family.	11:903:123239	1:920:978865	1:1027:1077055	21:4469:545635	1:4338:4691591
PAEM_00904	11	124098..125681		hypothetical protein		T:COG0515|T:COG0631					11:904:124098	1:921:979724	1:1028:1077914	21:4468:543860
PAEM_00905	11	c(125574..126467)		hypothetical protein		S:ENOG4111Q8W	349521.5.peg.2759	Stress Response Detoxification Uptake_of_selenate_and_selenite Various polyols ABC transporter, periplasmic substrate-binding protein	K02030		11:905:125574	1:922:981200	1:1029:1079390	21:4467:543077
PAEM_00906	11	c(126517..126978)		uncharacterized protein		S:ENOG4111TYX				Contains 1 N-acetyltransferase domain.	11:906:126517	1:923:982143	1:1030:1080333	21:4466:542520
PAEM_00907	11	c(127141..127962)	eutC	Ethanolamine ammonia-lyase	Cobalamin; Cobalt; Lyase.	E:COG4302	640131.3.peg.4038	Carbohydrates Sugar alcohols Ethanolamine_utilization Ethanolamine ammonia-lyase light chain (EC 4.3.1.7)	K03736	Belongs to the EutC family.; KEGG: pae:PA4025 ethanolamine ammonia-lyase small subunit	11:907:127141	1:924:982767	1:1031:1080955	21:4465:541385	1:904:944205
PAEM_00908	11	c(127973..129367)	eutB	Ethanolamine ammonia-lyase	Cobalt; Lyase.	E:COG4303	640131.3.peg.4037	Carbohydrates Sugar alcohols Ethanolamine_utilization Ethanolamine ammonia-lyase heavy chain (EC 4.3.1.7)	K03735	KEGG: pae:PA4024 ethanolamine ammonia-lyase large subunit	11:908:127973	1:925:983599	1:1032:1081787	21:4464:539980	1:903:942649
PAEM_00909	11	c(129426..130874)		Uncharacterized transporter	Cell membrane; Membrane; Transmembrane; Transmembrane helix; Transport.	E:COG0531	378753.5.peg.88	Clustering-based subsystems Catabolism of an unknown compound CBSS-262316.1.peg.2929 Amino acid permease in hypothetical Actinobacterial gene cluster	K16238	Probable amino-acid or metabolite transport protein. Belongs to the amino acid-polyamine-organocation (APC) superfamily.	11:909:129426	1:926:985051	1:1033:1083242	19:3575:665138
PAEM_00910	11	c(131084..132604)	aldB	Probable aldehyde dehydrogenase	NAD; Oxidoreductase.	C:COG1012	267608.1.peg.3128	Carbohydrates Central carbohydrate metabolism Methylglyoxal_Metabolism Aldehyde dehydrogenase (EC 1.2.1.3)	K00138	Belongs to the aldehyde dehydrogenase family.; KEGG: kox:KOX_00375 aldehyde dehydrogenase; With NAD(+) or NADP(+) as acceptor	11:910:131084	1:927:986709	1:1034:1084896	21:4461:535444	1:740:755869
PAEM_00911	11	132943..134874		Acetoin catabolism regulatory protein	Acetoin catabolism; Activator; ATP-binding; DNA-binding; Nucleotide-binding; Transcription; Transcription regulation; Two-component regulatory system.	K:COG3284	350703.3.peg.1291	Membrane Transport Protein secretion system, Type VI Type_VI_secretion_systems Sigma-54 dependent transcriptional regulator	K21405	Required for sigma-54-dependent transcription of acoXABC. Contains 1 sigma-54 factor interaction domain.	11:911:132943	1:928:988568	1:1035:1086754	21:4460:533232	1:741:757693
PAEM_00912	11	135032..136387	mpl	UDP-N-acetylmuramate L-alanyl-gamma-D-glutamyl-meso-2,6-diaminoheptanedioate ligase	ATP-binding; Cell cycle; Cell division; Cell shape; Cell wall biogenesis/degradation; Ligase; Magnesium; Nucleotide-binding; Peptidoglycan synthesis; Secreted.	M:COG0773	511693.5.peg.4349	Cell Wall and Capsule null Recycling_of_Peptidoglycan_Amino_Acids UDP-N-acetylmuramate:L-alanyl-gamma-D-glutamyl-meso-diaminopimelate ligase (EC 6.3.2.-)	K02558	Reutilizes the intact tripeptide L-alanyl-gamma-D- glutamyl-meso-diaminopimelate by linking it to UDP-N- acetylmuramate. The enzyme can also use the tetrapeptide L-alanyl- gamma-D-glutamyl-meso-2,6-diaminoheptanedioyl-D-alanine or the pentapeptide L-alanyl-gamma-D-glutamyl-meso-2,6- diaminoheptandioyl-D-alanyl-D-alanine in vivo and in vitro; Belongs to the MurCDEF family. Mpl subfamily.; KEGG: ec…	11:912:135032	1:929:990657	1:1036:1088822	21:4459:531623	1:742:759692
PAEM_00913	11	136396..137025	ubiX,bsdB,PAD1	Flavin prenyltransferase	Flavoprotein; FMN; Prenyltransferase; Transferase.	H:COG0163	546231.4.peg.2765	Cofactors, Vitamins, Prosthetic Groups, Pigments Quinone cofactors Ubiquinone_Biosynthesis 3-polyprenyl-4-hydroxybenzoate carboxy-lyase UbiX (EC 4.1.1.-)	K03186	Flavin prenyltransferase that catalyzes the synthesis of the prenylated FMN cofactor (prenyl-FMN) for 4-hydroxy-3- polyprenylbenzoic acid decarboxylase UbiD. The prenyltransferase is metal-independent and links a dimethylallyl moiety from dimethylallyl monophosphate (DMAP) to the flavin N5 and C6 atoms of FMN; Belongs to the UbiX/PAD1 family.; KEGG: pae:PA4019 flavin prenyltransferase	11:913:136396	1:930:992021	1:1037:1090186	21:4458:530992	1:743:761049
PAEM_00914	11	137027..137302		hypothetical protein		S:COG5645					11:914:137027	1:931:992652	1:1038:1090799	21:4457:530715	1:744:761990
PAEM_00915	11	c(137322..137963)	HTATIP2	uncharacterized protein		GM:COG0702			K17290	To yeast YER004W.; KEGG: dfa:DFA_00584 oxidoreductase; With NAD(+) or NADP(+) as acceptor	11:915:137322	1:932:992947	1:1039:1091112	21:4456:529914	1:764:786363
PAEM_00916	11	c(138010..139749)		Radial spoke head 1 like protein	Alternative splicing; Cell projection; Ciliopathy; Cytoplasm; Disease mutation; Meiosis; Primary ciliary dyskinesia; Repeat.	S:ENOG4111IPD			K19755	May play an important role in male meiosis (By similarity). It is necessary for proper building of the axonemal central pair and radial spokes; Contains 6 MORN repeats.	11:916:138010	1:933:993635	1:1040:1091800	21:4455:528357
PAEM_00917	11	c(139940..140395)	qor,CRYZ	NADPH:quinone reductase	Nodulation; Plasmid.	I:COG2030	388272.4.peg.4813	Clustering-based subsystems Fatty acid metabolic cluster CBSS-246196.1.peg.364 Acyl dehydratase	K00344	Involved in the production of the root hair deformation (HAD) factor specifically on medicago. Contains 1 MaoC-like domain; To the R.meliloti counterpart.; KEGG: eol:Emtol_2480 NADPH2:quinone reductase	11:917:139940	1:934:995565	1:1041:1093747	21:4453:527413	1:2819:3124981
PAEM_00918	11	140541..140951		Holin-like protein CidA	Cell membrane; Cytolysis; Membrane; Transmembrane; Transmembrane helix.	S:COG1380	208964.1.peg.4013	Regulation and Cell signaling Programmed Cell Death and Toxin-antitoxin Systems Murein_hydrolase_regulation_and_cell_death Antiholin-like protein LrgA	K06518	Increases the activity of extracellular murein hydrolases possibly by mediating their export via hole formation. Inhibited by the antiholin-like proteins LrgAB. In an unstressed cell, the LrgAB products probably inhibit the function of the CidA protein. When a cell is stressed by the addition of antibiotics or by other factors in the environment, CidA possibly oligomerizes within the bacterial ce…	11:918:140541	1:935:996166	1:1042:1094396	21:4452:526898	1:765:787271
PAEM_00919	11	140951..141661		uncharacterized protein	Cell membrane; Membrane; Transmembrane; Transmembrane helix.	M:COG1346	350703.3.peg.1263	Regulation and Cell signaling Programmed Cell Death and Toxin-antitoxin Systems Murein_hydrolase_regulation_and_cell_death LrgA-associated membrane protein LrgB	K05339	Belongs to the YohK (E.coli)/YwbG (IPA-22R) (B.subtilis) family.	11:919:140951	1:936:996576	1:1043:1094758	21:4451:526185	1:766:787630
PAEM_00920	11	141681..142274		hypothetical protein		O:COG2802	546231.4.peg.2772	Protein Metabolism Protein degradation Proteasome_bacterial Uncharacterized protein, similar to the N-terminal domain of Lon protease	K07157		11:920:141681	1:937:997306	1:1044:1095488	21:4450:525578	1:767:788356
PAEM_00921	11	c(142285..143598)	bcrC	Undecaprenyl-diphosphate phosphatase	Cell inner membrane; Cell membrane; Membrane; Transmembrane; Transmembrane helix.	I:COG0671|S:COG0586	637389.3.peg.341	Stress Response Detoxification Uptake_of_selenate_and_selenite DedA protein	K19302	Belongs to the DedA family.; KEGG: pae:PA4011 undecaprenyl-diphosphatase	11:921:142285	1:938:997910	1:1045:1096092	21:4565:646716	1:769:791027
PAEM_00922	11	c(143595..144314)	MPG	DNA-3-methyladenine glycosylase II	DNA damage; DNA repair; Hydrolase.	L:COG2094	350703.3.peg.1260	DNA Metabolism DNA repair DNA_Repair_Base_Excision DNA-3-methyladenine glycosylase II (EC 3.2.2.21)	K03652	Belongs to the DNA glycosylase MPG family.; KEGG: pae:PA4010 DNA-3-methyladenine glycosylase	11:922:143595	1:939:999220	1:1046:1097402	21:4564:646000
PAEM_00923	11	144378..145235		hypothetical protein		Q:COG3315					11:923:144378	1:940:1000003	1:1047:1098185	21:4563:645082
PAEM_00924	11	c(145243..146466)	DLAT,aceF,pdhC	Dihydrolipoyllysine-residue acetyltransferase		S:ENOG4112BBN	649189.3.peg.2167	Metabolism of Aromatic Compounds Metabolism of central aromatic intermediates Catechol_branch_of_beta-ketoadipate_pathway 3-oxoadipate enol-lactone hydrolase	K00627	KEGG: sti:Sthe_3226 pyruvate dehydrogenase E2 component (dihydrolipoamide acetyltransferase)	11:924:145243	1:941:1000868	1:1048:1099050	21:4562:643804
PAEM_00925	11	146764..148029	proA	Glutamate-5-semialdehyde dehydrogenase	Amino-acid biosynthesis; Cytoplasm; NADP; Oxidoreductase; Proline biosynthesis.	E:COG0014	400667.7.peg.478	Amino Acids and Derivatives Proline and 4-hydroxyproline Proline_Synthesis Gamma-glutamyl phosphate reductase (EC 1.2.1.41)	K00147	Catalyzes the NADPH-dependent reduction of L-glutamate 5-phosphate into L-glutamate 5-semialdehyde and phosphate. The product spontaneously undergoes cyclization to form 1-pyrroline-5- carboxylate; Belongs to the gamma-glutamyl phosphate reductase family.; KEGG: pae:PA4007 glutamate-5-semialdehyde dehydrogenase	11:925:146764	1:942:1002389	1:1049:1100571	21:4561:642238	1:770:792545
PAEM_00926	11	148029..148673	nadD	Nicotinate-nucleotide adenylyltransferase	ATP-binding; NAD; Nucleotide-binding; Nucleotidyltransferase; Pyridine nucleotide biosynthesis; Transferase.	H:COG1057	350703.3.peg.1256	Miscellaneous Plant-Prokaryote DOE project Iojap Nicotinate-nucleotide adenylyltransferase (EC 2.7.7.18)	K00969	Catalyzes the reversible adenylation of nicotinate mononucleotide (NaMN) to nicotinic acid adenine dinucleotide (NaAD); Belongs to the NadD family.; KEGG: pae:PA4006 nicotinate-nucleotide adenylyltransferase	11:926:148029	1:943:1003654	1:1050:1101836	21:4560:641576	1:771:793810
PAEM_00927	11	148696..149052		Ribosomal silencing factor RsfS	Cytoplasm; Phosphoprotein; Repressor; Translation regulation.	S:COG0799	546231.4.peg.1489	RNA Metabolism RNA processing and modification tRNA_modification_Bacteria Iojap protein	K09710	Functions as a ribosomal silencing factor. Interacts with ribosomal protein L14 (rplN), blocking formation of intersubunit bridge B8. Prevents association of the 30S and 50S ribosomal subunits and the formation of functional ribosomes, thus repressing translation; Belongs to the Iojap/RsfS family.	11:927:148696	1:944:1004321	1:1051:1102503	21:4559:641212	1:772:794475
PAEM_00928	11	149060..149527	rlmH	23S rRNA (pseudouridine(1915)-N(3))-methyltransferase	Cytoplasm; Methyltransferase; rRNA processing; S-adenosyl-L-methionine; Transferase.	S:COG1576	546231.4.peg.1490	RNA Metabolism RNA processing and modification tRNA_modification_Bacteria LSU m3Psi1915 methyltransferase RlmH	K00783	Specifically methylates the pseudouridine at position 1915 (m3Psi1915) in 23S rRNA; Belongs to the RNA methyltransferase RlmH family.; KEGG: apor:DDU33_02440 23S rRNA (pseudouridine1915-N3)-methyltransferase	11:928:149060	1:945:1004685	1:1052:1102867	21:4558:640737	1:773:794836
[truncated: 4,948 more rows]
