# Supplementary material for: Genomic Features of a Food-Derived Pseudomonas aeruginosa Strain PAEM and Biofilm-Associated Gene Expression under a Marine Bacterial α-Galactosidase
Source: Int J Mol Sci. 2020 Oct 16;21(20):7666. doi: 10.3390/ijms21207666 (PMC7593944; doi:10.3390/ijms21207666)
Supplement: Supplementary file 1 [file ijms-21-07666-s001.zip › Копия Table S6_Pseudomonas_VFs_comparsion GB W.xls]

## Sheet: VFs_comparison
				Comparative pathogenomics of Pseudomonas (Total 18 genomes)
Virulence factors	Related genes	P. aeruginosa PAEM	P. aeruginosa PAEM	P. aeruginosa LESB58	P. aeruginosa PA7	P. aeruginosa PAO1	P. aeruginosa UCBPP-PA14	P. entomophila L48	P. fluorescens Pf-5	P. fluorescens Pf0-1	P. fluorescens SBW25	P. mendocina ymp	P. putida F1	P. putida GB-1	P. putida KT2440	P. putida W619	P. stutzeri A1501	P. syringae pv. phaseolicola 1448A		P. syringae pv. syringae B728a	P. syringae pv. tomato str. DC3000
		GenBank protein_ID (JACBNI010000039.1)	EzBioCloud ID (PAEM_contig_ ID from Table S1)	chromosome NC_011770 (6601757 bp)	chromosome NC_009656 (6588339 bp)	chromosome NC_002516 (6264404 bp)	chromosome NC_008463 (6537648 bp)	chromosome NC_008027 (5888780 bp)	chromosome NC_004129 (7074893 bp)	chromosome NC_007492 (6438405 bp)	chromosome NC_012660 (6722539 bp)	chromosome NC_009439 (5072807 bp)	chromosome NC_009512 (5959964 bp)	chromosome NC_010322 (6078430 bp)	chromosome NC_002947 (6181863 bp)	chromosome NC_010501 (5774330 bp)	chromosome NC_009434 (4567418 bp)	chromosome NC_005773 (5928787 bp)	large plasmid NC_007274 (131950 bp)	chromosome NC_007005 (6093698 bp)	chromosome NC_004578 (6397126 bp)	pDC3000A NC_004633 (73661 bp)
Adherence
Flagella	flgB	NYB20219.1	PAEM_27_03950	PLES_42441	PSPA7_4300	PA1077	PA14_50480	PSEEN3842	PFL_4480	Pfl_4251	PFLU4731	Pmen_2850	Pput_1464	PputGB1_3952	PP_4391	PputW619_3732	PST_1388	PSPPH_3408		Psyr_3481	PSPTO_1933
	flgC	NYB20220.1	PAEM_27_03949	PLES_42431	PSPA7_4299	PA1078	PA14_50470	PSEEN3841	PFL_4479	Pfl_4250	PFLU4730	Pmen_2849	Pput_1465	PputGB1_3951	PP_4390	PputW619_3731	PST_1389	PSPPH_3407		Psyr_3480	PSPTO_1934
	flgD	NYB20221.1	PAEM_27_03948	PLES_42421	PSPA7_4298	PA1079	PA14_50460	PSEEN3840	PFL_4478	Pfl_4249	PFLU4729	Pmen_2848	Pput_1466	PputGB1_3950	PP_4389	PputW619_3730	PST_1390	PSPPH_3406		Psyr_3479	PSPTO_1935
	flgE	NYB20222.1	PAEM_27_03947	PLES_42411	PSPA7_4297	PA1080	PA14_50450	PSEEN3839	PFL_4477	Pfl_4248	PFLU4728	Pmen_2847	Pput_1467	PputGB1_3949	PP_4388	PputW619_3729	PST_1391	PSPPH_3405		Psyr_3478	PSPTO_1936
	flgF	NYB20224.1	PAEM_27_03945	PLES_42401	PSPA7_4296	PA1081	PA14_50440	PSEEN3837	PFL_1613	Pfl_1501	PFLU4456	Pmen_2846	Pput_1469	PputGB1_3947	PP_4386	PputW619_3727	PST_1392	PSPPH_3402		Psyr_3476	PSPTO_1939
	flgG	NYB20223.1	PAEM_27_03946	PLES_42391	PSPA7_4295	PA1082	PA14_50430	PSEEN3836	PFL_1614	Pfl_1502	PFLU4455	Pmen_2845	Pput_1470	PputGB1_3946	PP_4385	PputW619_3726	PST_1393	PSPPH_3401		Psyr_3475	PSPTO_1940
	flgH	NYB20225.1	PAEM_27_03944	PLES_42381	PSPA7_4294	PA1083	PA14_50420	PSEEN3835	PFL_1615	Pfl_1503	PFLU4454	Pmen_2844	Pput_1471	PputGB1_3945	PP_4384	PputW619_3725	PST_1394	PSPPH_3400		Psyr_3474	PSPTO_1941
	flgI	NYB20226.1	PAEM_27_03943	PLES_42371	PSPA7_4293	PA1084	PA14_50410	PSEEN3834	PFL_1616	Pfl_1504	PFLU4453	Pmen_2843	Pput_1472	PputGB1_3944	PP_4383	PputW619_3724	PST_1395	PSPPH_3399		Psyr_3473	PSPTO_1942
	flgJ	NYB20227.1	PAEM_27_03942	PLES_42361	PSPA7_4292	PA1085	PA14_50380	PSEEN3833	PFL_1617	Pfl_1505	PFLU4452	Pmen_2842	Pput_1473	PputGB1_3943	PP_4382	PputW619_3723	PST_1396	PSPPH_3398		Psyr_3472	PSPTO_1943
	flgK	NYB20228.1	PAEM_27_03941	PLES_42351	PSPA7_4291	PA1086	PA14_50360	PSEEN3832	PFL_1618	Pfl_1506	PFLU4451	Pmen_2841	Pput_1474	PputGB1_3942	PP_4381	PputW619_3722	PST_1397	PSPPH_3397		Psyr_3471	PSPTO_1944
	flgL	NYB20229.1	PAEM_27_03940	PLES_42341	PSPA7_4290	PA1087	PA14_50340	PSEEN3831	PFL_1619	Pfl_1507	PFLU4450	Pmen_2840	Pput_1475	PputGB1_3941	PP_4380	PputW619_3721	PST_1398	PSPPH_3396		Psyr_3470	PSPTO_1945
	fliC	NYB20234.1	PAEM_27_03935	PLES_42291	PSPA7_4279	PA1092	PA14_50290	PSEEN3826	PFL_1629	Pfl_1527	PFLU4448	Pmen_2835	Pput_1489	PputGB1_3939	PP_4378	PputW619_3703	PST_1404	PSPPH_3392		Psyr_3466	PSPTO_1949
	flaG	NYB20235.1	PAEM_27_03934	PLES_42281	PSPA7_4278	PA1093	PA14_50280	PSEEN3825	PFL_1630	Pfl_1528	PFLU4447	Pmen_2834	Pput_1490	PputGB1_3938	PP_4377	PputW619_3702	PST_1862	PSPPH_3391		Psyr_3465	PSPTO_1950
	fliD	NYB20236.1	PAEM_27_03933	PLES_42271	PSPA7_4277	PA1094	PA14_50270	PSEEN3824	PFL_1631	Pfl_1529	PFLU4446	Pmen_2833	Pput_1491	PputGB1_3937	PP_4376	PputW619_3701	PST_1863	PSPPH_3390		Psyr_3464	PSPTO_1951
	fliS	NYB20237.1	PAEM_27_03932	PLES_42261	PSPA7_4276*	PA1095	PA14_50250	PSEEN3823	PFL_1632	Pfl_1530	PFLU4445	Pmen_2831	Pput_1492	PputGB1_3936	PP_4375	PputW619_3700	PST_1866	PSPPH_3389		Psyr_3463	PSPTO_1952
	fliT	NYB20238.1	PAEM_27_03931	PLES_42251	PSPA7_4275	PA1096	PA14_50240	PSEEN3822	PFL_1633	Pfl_1531	PFLU4444	Pmen_2830	Pput_1493	PputGB1_3935	PP_4374	PputW619_3699	PST_2545	PSPPH_3388		Psyr_3462	PSPTO_1953
	fleQ	NYB20239.1	PAEM_27_03930	PLES_42241	PSPA7_4274	PA1097	PA14_50220	PSEEN3820	PFL_1634	Pfl_1532	PFLU4443	Pmen_2829	Pput_1494	PputGB1_3934	PP_4373	PputW619_3698	PST_2544	PSPPH_3387		Psyr_3461	PSPTO_1954
	fleS	NYB20240.1	PAEM_27_03929	PLES_42231	PSPA7_4273	PA1098	PA14_50200	PSEEN3819	PFL_1635	Pfl_1533	PFLU4442	Pmen_2828	Pput_1495	PputGB1_3933	PP_4372	PputW619_3697	PST_2543	PSPPH_3386		Psyr_3460	PSPTO_1955
	fleR	NYB20241.1	PAEM_27_03928	PLES_42221	PSPA7_4272	PA1099	PA14_50180	PSEEN3818	PFL_1636	Pfl_1534	PFLU4441	Pmen_2827	Pput_1496	PputGB1_3932	PP_4371	PputW619_3696	PST_2542	PSPPH_3385		Psyr_3459	PSPTO_1956
	fliE	NYB20242.1	PAEM_27_03927	PLES_42211	PSPA7_4271	PA1100	PA14_50160	PSEEN3817	PFL_1637	Pfl_1535	PFLU4440	Pmen_2826	Pput_1497	PputGB1_3931	PP_4370	PputW619_3695	PST_2591	PSPPH_3384		Psyr_3458	PSPTO_1957
	fliF	NYB20243.1	PAEM_27_03926	PLES_42201	PSPA7_4270	PA1101	PA14_50140	PSEEN3816	PFL_1638	Pfl_1536	PFLU4439	Pmen_2825	Pput_1498	PputGB1_3930	PP_4369	PputW619_3694	PST_2590	PSPPH_3383		Psyr_3457	PSPTO_1958
	fliG	NYB20244.1	PAEM_27_03925	PLES_42191	PSPA7_4269	PA1102	PA14_50130	PSEEN3815	PFL_1639	Pfl_1537	PFLU4438	Pmen_2824	Pput_1499	PputGB1_3929	PP_4368	PputW619_3693	PST_2589	PSPPH_3382		Psyr_3456	PSPTO_1959
	fliH	NYB20496.1	PAEM_27_03924	PLES_42181	PSPA7_4268	PA1103	PA14_50110	PSEEN3814	PFL_1640	Pfl_1538	PFLU4437	Pmen_2823	Pput_1500	PputGB1_3928	PP_4367	PputW619_3692	PST_2588	PSPPH_3381		Psyr_3455	PSPTO_1960
	fliI	NYB20246.1	PAEM_27_03923	PLES_42171	PSPA7_4267	PA1104	PA14_50100	PSEEN3813	PFL_1641	Pfl_1539	PFLU4436	Pmen_2822	Pput_1501	PputGB1_3927	PP_4366	PputW619_3691	PST_2587	PSPPH_3380		Psyr_3454	PSPTO_1961
	fliJ	NYB20247.1	PAEM_27_03922	PLES_42161	PSPA7_4266	PA1105	PA14_50080	PSEEN3812	PFL_1642	Pfl_1540	PFLU4435	Pmen_2821	Pput_1502	PputGB1_3926	PP_4365	PputW619_3690	PST_2586	PSPPH_3379		Psyr_3453	PSPTO_1962
	fliK	NYB20488.1	PAEM_27_03672	PLES_39721	PSPA7_3888	PA1441	PA14_45830	PSEEN3808	PFL_1646	Pfl_1544	PFLU4430	Pmen_2817	Pput_1506	PputGB1_3922	PP_4361	PputW619_3686	PST_2582	PSPPH_3375		Psyr_3449	PSPTO_1966
	fliL	NYB20489.1	PAEM_27_03671	PLES_39711	PSPA7_3885	PA1442	PA14_45810	PSEEN3807	PFL_1647	Pfl_1545	PFLU4429	Pmen_2816	Pput_1507	PputGB1_3921	PP_4359	PputW619_3685	PST_2581	PSPPH_3374		Psyr_3448	PSPTO_1968
	fliM	NYB20490.1	PAEM_27_03670	PLES_39701	PSPA7_3884	PA1443	PA14_45800	PSEEN3806	PFL_1648	Pfl_1546	PFLU4428	Pmen_2815	Pput_1508	PputGB1_3920	PP_4358	PputW619_3684	PST_2580	PSPPH_3373		Psyr_3447	PSPTO_1969
	fliN	NYB20491.1	PAEM_27_03669	PLES_39691	PSPA7_3883	PA1444	PA14_45790	PSEEN3805	PFL_1649	Pfl_1547	PFLU4427	Pmen_2814	Pput_1509	PputGB1_3919	PP_4357	PputW619_3683	PST_2579	PSPPH_3372		Psyr_3446	PSPTO_1970
	fliO	NYB20492.1	PAEM_27_03668	PLES_39681	PSPA7_3882	PA1445	PA14_45780	PSEEN3804	PFL_1650	Pfl_1548	PFLU4426	Pmen_2813	Pput_1510	PputGB1_3918	PP_4356	PputW619_3682	PST_2578	PSPPH_3371		Psyr_3445	PSPTO_1971
	fliP	NYB20493.1	PAEM_27_03667	PLES_39671	PSPA7_3881	PA1446	PA14_45770	PSEEN3803	PFL_1651	Pfl_1549	PFLU4425	Pmen_2812	Pput_1511	PputGB1_3917	PP_4355	PputW619_3681	PST_2577	PSPPH_3370		Psyr_3444	PSPTO_1972
	fliQ	NYB20494.1	PAEM_27_03666	PLES_39661	PSPA7_3880	PA1447	PA14_45760	PSEEN3802	PFL_1652	Pfl_1550	PFLU4424	Pmen_2811	Pput_1512	PputGB1_3916	PP_4354	PputW619_3680	PST_2576	PSPPH_3369		Psyr_3443	PSPTO_1973
	fliR	NYB20495.1	PAEM_27_03665	PLES_39651	PSPA7_3879	PA1448	PA14_45740	PSEEN3801	PFL_1653	Pfl_1551	PFLU4423	Pmen_2810	Pput_1513	PputGB1_3915	PP_4353	PputW619_3679	PST_2575	PSPPH_3368		Psyr_3442	PSPTO_1974
	flhB	NYB20496.1	PAEM_27_03664	PLES_39641	PSPA7_3878	PA1449	PA14_45720	PSEEN3800	PFL_1654	Pfl_1552	PFLU4422	Pmen_2809	Pput_1514	PputGB1_3914	PP_4352	PputW619_3678	PST_2574	PSPPH_3367		Psyr_3441	PSPTO_1975
	flhA	NYB20499.1	PAEM_27_03661	PLES_39611	PSPA7_3875	PA1452	PA14_45680	PSEEN3799	PFL_1664	Pfl_1560	PFLU4420	Pmen_2808	Pput_1523	PputGB1_3913	PP_4344	PputW619_3670	PST_2572	PSPPH_3366		Psyr_3440	PSPTO_1976
	flhF	NYB20500.1	PAEM_27_03660	PLES_39601	PSPA7_3874	PA1453	PA14_45660	PSEEN3798	PFL_1665	Pfl_1561	PFLU4419	Pmen_2807	Pput_1524	PputGB1_3912	PP_4343	PputW619_3669	PST_2571	PSPPH_3365		Psyr_3439	PSPTO_1977
	fleN	NYB20501.1	PAEM_27_03659	PLES_39591	PSPA7_3873	PA1454	PA14_45640	PSEEN3797	PFL_1666	Pfl_1562	PFLU4418	Pmen_2806	Pput_1525	PputGB1_3911	PP_4342	PputW619_3668	PST_2570	PSPPH_3364		Psyr_3438	PSPTO_1978
	fliA	NYB20502.1	PAEM_27_03658	PLES_39581	PSPA7_3872	PA1455	PA14_45630	PSEEN3796	PFL_1667	Pfl_1563	PFLU4417	Pmen_2805	Pput_1526	PputGB1_3910	PP_4341	PputW619_3667	PST_2569	PSPPH_3363		Psyr_3437	PSPTO_1979
	flgA	NYB23883.1	PAEM_12_01576	PLES_17141	PSPA7_1780	PA3350	PA14_20740	PSEEN3846	PFL_4483	Pfl_4254	PFLU4734	Pmen_2853	Pput_1460	PputGB1_3955	PP_4394	PputW619_3735	PST_1385	PSPPH_3414		Psyr_3487	PSPTO_1926
	flgM	NYB23884.1	PAEM_12_01575	PLES_17131	PSPA7_1779	PA3351	PA14_20730	PSEEN3847	PFL_4484	Pfl_4255	PFLU4736	Pmen_2854	Pput_1459	PputGB1_3956	PP_4395	PputW619_3736	PST_1384	PSPPH_3415		Psyr_3488	PSPTO_1925
	flgN	NYB23885.1	PAEM_12_01574	PLES_17121	PSPA7_1778	PA3352	PA14_20720	PSEEN3848	PFL_4485	Pfl_4256	PFLU4737	Pmen_2855	Pput_1458	PputGB1_3957	PP_4396	PputW619_3737	PST_1383	PSPPH_3416		Psyr_3489	PSPTO_1924
	motB	NYB20974.1	PAEM_27_05143	PLES_53391	PSPA7_5682	PA4953	PA14_65430	PSEEN4957	PFL_0556	Pfl_0513	PFLU0509	Pmen_0625	Pput_4780	PputGB1_4957	PP_4904	PputW619_4696	PST_3796	PSPPH_0555		Psyr_0562	PSPTO_4952
	motA	NYB20973.1	PAEM_32_05144	PLES_53401	PSPA7_5683	PA4954	PA14_65450	PSEEN4958	PFL_0555	Pfl_0512	PFLU0508	Pmen_0624	Pput_4781	PputGB1_4958	PP_4905	PputW619_4697	PST_3797	PSPPH_0554		Psyr_0561	PSPTO_4953
	motC	NYB20507.1	PAEM_27_03653	PLES_39531	PSPA7_3866	PA1460	PA14_45560	PSEEN3791	PFL_1672	Pfl_1568	PFLU4411	Pmen_2800	Pput_1531	PputGB1_3905	PP_4336	PputW619_3662	PST_2564	PSPPH_3358		Psyr_3432	PSPTO_1984
	motD	NYB20508.1	PAEM_27_03652	PLES_39521	PSPA7_3865	PA1461	PA14_45540	PSEEN3790	PFL_1673	Pfl_1569	PFLU4410	Pmen_2799	Pput_1532	PputGB1_3904	PP_4335	PputW619_3661	PST_2563	PSPPH_3357		Psyr_3431	PSPTO_1985
	motY	NYB21283.1	PAEM_11_01415	PLES_15071	PSPA7_1621	PA3526	PA14_18720	PSEEN1209	PFL_4854	Pfl_4518	PFLU1155	Pmen_1393	Pput_1128	PputGB1_4325	PP_1087	PputW619_1116	PST_1202	PSPPH_3887		Psyr_3893	PSPTO_4156
LPS O-antigen (P. aeruginosa)	-	NYB25391.1, NYB25390.1, NYB25389.1, NYB25388.1, NYB25387.1, NYB25386.1, NYB25385.1, NYB25384.1, NYB25383.1, NYB25382.1, NYB25381.1	PAEM_14_01773, PAEM_14_01774, PAEM_14_01775, PAEM_14_01776, PAEM_14_01777, PAEM_14_01778, PAEM_14_01779, PAEM_14_01780, PAEM_14_01781, PAEM_14_01782, PAEM_14_01783	PLES_19081, PLES_19091, PLES_19101, PLES_19111, PLES_19121, PLES_19131, PLES_19141, PLES_19151, PLES_19161, PLES_19171, PLES_19181	PSPA7_1969, PSPA7_1970, PSPA7_1971, PSPA7_1972, PSPA7_1973, PSPA7_1974, PSPA7_1975, PSPA7_1976, PSPA7_1977, PSPA7_1978, PSPA7_1979, PSPA7_1980, PSPA7_1981, PSPA7_1982, PSPA7_1983, PSPA7_1984, PSPA7_1985, PSPA7_1986	PA3160, PA3159, PA3158, PA3157, PA3156, PA3155, PA3154, PA3153, PA3152, PA3151, PA3150, PA3149, PA3148, PA3147, PA3146, PA3145, PA3144, PA3143, PA3142, PA3141	PA14_23360, PA14_23370, PA14_23380, PA14_23390, PA14_23400, PA14_23410, PA14_23420, PA14_23430, PA14_23440, PA14_23450, PA14_23460, PA14_23470
Type IV pili biosynthesis	pilA	NYB24040.1	PAEM_29_04600	PLES_49071	PSPA7_5161	PA4525	PA14_58730	PSEEN4666	PFL_5287	Pfl_4819	PFLU0793	Pmen_0777	Pput_0675	PputGB1_0680	PP_0634	PputW619_4536	PST_1054	PSPPH_0821		Psyr_0799	PSPTO_0927
	pilB	NYB24039.1	PAEM_29_04601	PLES_49091	PSPA7_5162	PA4526	PA14_58750			Pfl_4820		Pmen_0775					PST_1055	PSPPH_0820		Psyr_0798	PSPTO_0926
	pilC	NYB24038.1	PAEM_29_04602	PLES_49101	PSPA7_5163	PA4527	PA14_58760	PSEEN4667	PFL_5288	Pfl_4821	PFLU0791	Pmen_0774	Pput_0674	PputGB1_2516	PP_0633	PputW619_4537	PST_1056	PSPPH_0819		Psyr_0797	PSPTO_0925
	pilD	NYB24037.1	PAEM_29_04603	PLES_49111	PSPA7_5164	PA4528	PA14_58770	PSEEN4668	PFL_5289	Pfl_4822	PFLU0790	Pmen_0773	Pput_0673	PputGB1_0678	PP_0632	PputW619_4538	PST_1057	PSPPH_0818		Psyr_0796	PSPTO_0924
	pilE	NYB24879.1	PAEM_30_04727	PLES_49391	PSPA7_5196	PA4556	PA14_60320	PSEEN4684	PFL_5311	Pfl_4842	PFLU0776	Pmen_0957	Pput_0651	PputGB1_0657	PP_0611	PputW619_4551	PST_0968	PSPPH_0731		Psyr_0720	PSPTO_0816
	pilF	NYB24323.1	PAEM_11_01126	PLES_11691	PSPA7_1309	PA3805	PA14_14850	PSEEN1019	PFL_4956	Pfl_4603	PFLU5059	Pmen_3502	Pput_0881	PputGB1_0894	PP_0851	PputW619_4327	PST_3033	PSPPH_1318		Psyr_1246	PSPTO_1432
	pilM	NYB20881.1	PAEM_32_05236	PLES_54341	PSPA7_5781	PA5044	PA14_66660	PSEEN0330	PFL_0445	Pfl_0405		Pmen_0542	Pput_4956	PputGB1_5133	PP_5083	PputW619_0383	PST_0553	PSPPH_0390		Psyr_0403	PSPTO_5132
	pilN	NYB20882.1	PAEM_32_05235	PLES_54331	PSPA7_5780	PA5043	PA14_66650	PSEEN0331	PFL_0446	Pfl_0406	PFLU0408	Pmen_0543	Pput_4955	PputGB1_5132	PP_5082	PputW619_0384	PST_0554	PSPPH_0391		Psyr_0404	PSPTO_5131
	pilO	NYB20883.1	PAEM_32_05234	PLES_54321	PSPA7_5779	PA5042	PA14_66640		PFL_0447	Pfl_0407	PFLU0409	Pmen_0544					PST_0555	PSPPH_0392		Psyr_0405	PSPTO_5130
	pilP	NYB21274.1	PAEM_32_05233	PLES_54311	PSPA7_5778	PA5041	PA14_66630	PSEEN0332	PFL_0448	Pfl_0408		Pmen_0545	Pput_4954	PputGB1_5131	PP_5081	PputW619_0385	PST_0556	PSPPH_0393		Psyr_0406	PSPTO_5129
	pilQ	NYB20885.1	PAEM_32_05232	PLES_54301	PSPA7_5777	PA5040	PA14_66620	PSEEN0333	PFL_0449	Pfl_0409		Pmen_0546	Pput_4953	PputGB1_5130	PP_5080	PputW619_0386	PST_0557	PSPPH_0394		Psyr_0407	PSPTO_5128
	pilT	NYB24373.1	PAEM_3_00341	PLES_03931	PSPA7_0495	PA0395	PA14_05180	PSEEN0319	PFL_5837	Pfl_5318	PFLU5762	Pmen_4149	Pput_4966	PputGB1_5143	PP_5093	PputW619_0372	PST_3965	PSPPH_0469		Psyr_0478	PSPTO_5045
	pilU	NYB24374.1	PAEM_3_00342	PLES_03941	PSPA7_0496	PA0396	PA14_05190			Pfl_3082		Pmen_4148					PST_3964	PSPPH_2319		Psyr_2906	PSPTO_3033	PSPTOA0045
	pilV	NYB24884.1	PAEM_30_04722	PLES_49341	PSPA7_5191	PA4551				Pfl_4846	PFLU0773	Pmen_0961					PST_0973
	pilW	NYB24883.1	PAEM_30_04723	PLES_49351	PSPA7_5192	PA4552	PA14_60290			Pfl_4845	PFLU0774	Pmen_0960					PST_0972
	pilX	NYB24882.1	PAEM_30_04724	PLES_49361	PSPA7_5193	PA4553	PA14_60300			Pfl_4844	PFLU0775	Pmen_0959					PST_0971
	pilY1	NYB24881.1	PAEM_30_04725	PLES_49371	PSPA7_5194	PA4554	PA14_60310		PFL_5312	Pfl_4843		Pmen_0958					PST_0970	PSPPH_0730		Psyr_0719	PSPTO_0815
	pilY2	NYB24880.1	PAEM_30_04726	PLES_49381	PSPA7_5195	PA4555											PST_0969
	pilZ	NYB22091.1	PAEM_15_01971	PLES_21031	PSPA7_2201	PA2960	PA14_25770			Pfl_4150		Pmen_1635					PST_2615			Psyr_1654	PSPTO_3825
	fimT	NYB24886.1	PAEM_30_04720	PLES_49321	PSPA7_5189	PA4549						Pmen_0963					PST_0975
	fimU	NYB24885.1	PAEM_30_04721	PLES_49331	PSPA7_5190	PA4550	PA14_60280			Pfl_4848		Pmen_0962					PST_0974	PSPPH_0725		Psyr_0714, Psyr_0715	PSPTO_0810, PSPTO_0811
	fimV	NYB21935.1	PAEM_15_01811	PLES_19441	PSPA7_2018	PA3115	PA14_23830	PSEEN1688	PFL_2069	Pfl_1895		Pmen_2718	Pput_3768	PputGB1_1527	PP_1993	PputW619_1554	PST_1777	PSPPH_1655		Psyr_1661	PSPTO_3818
	pilR	NYB24888.1	PAEM_30_04718	PLES_49301	PSPA7_5187	PA4547	PA14_60260		PFL_5309	Pfl_4840	PFLU1132	Pmen_0965					PST_3646	PSPPH_0736		Psyr_0722	PSPTO_0823
	pilS	NYB24889.1	PAEM_30_04717	PLES_49291	PSPA7_5186	PA4546	PA14_60250			Pfl_4839		Pmen_0966					PST_3645	PSPPH_0737		Psyr_0723	PSPTO_0824
Type IV pili twitching motility related proteins	pilG	NYB24386.1	PAEM_3_00354	PLES_04061	PSPA7_0508	PA0408	PA14_05320	PSEEN5055	PFL_5827	Pfl_5308	PFLU5752	Pmen_0403	Pput_4866	PputGB1_5042	PP_4992	PputW619_0472	PST_3953	PSPPH_0479		Psyr_0488	PSPTO_5034
	pilH	NYB24387.1	PAEM_3_00355	PLES_04071	PSPA7_0509	PA0409	PA14_05330	PSEEN5054	PFL_5826	Pfl_5307	PFLU5751	Pmen_0404	Pput_4865	PputGB1_5041	PP_4991	PputW619_0473	PST_3952	PSPPH_0480		Psyr_0489	PSPTO_5033
	pilI	NYB24309.1	PAEM_3_00356	PLES_04081	PSPA7_0510	PA0410	PA14_05340	PSEEN5053	PFL_5825	Pfl_5306	PFLU5750	Pmen_0405	Pput_4864	PputGB1_5040	PP_4990	PputW619_0474	PST_3951	PSPPH_0481		Psyr_0490	PSPTO_5032
	pilJ	NYB24389.1	PAEM_3_00357	PLES_04091	PSPA7_0511	PA0411	PA14_05360	PSEEN5052	PFL_5824	Pfl_5305	PFLU5749	Pmen_0406	Pput_4863	PputGB1_5039	PP_4989	PputW619_0475	PST_3950	PSPPH_0482		Psyr_0491	PSPTO_5031
	pilK	NYB24390.1	PAEM_3_00358	PLES_04101	PSPA7_0512	PA0412	PA14_05380					Pmen_0407					PST_3949
	chpA	NYB24391.1	PAEM_3_00359	PLES_04111	PSPA7_0513	PA0413	PA14_05390	PSEEN5051	PFL_5823	Pfl_5304	PFLU5748	Pmen_0408	Pput_4862	PputGB1_5038	PP_4988	PputW619_0476	PST_3948	PSPPH_0483		Psyr_0492	PSPTO_5030
	chpB	NYB24260.1	PAEM_3_00360	PLES_04121	PSPA7_0514	PA0414	PA14_05400					Pmen_0409					PST_3947
	chpC	NYB24393.1	PAEM-3_00361	PLES_04131	PSPA7_0515	PA0415	PA14_05410	PSEEN5050	PFL_5822	Pfl_5303	PFLU5747	Pmen_0410	Pput_4861	PputGB1_5037	PP_4987	PputW619_0477	PST_3946	PSPPH_0484		Psyr_0493	PSPTO_5029
	chpD	NYB24394.1	PAEM_3_00362	PLES_04141	PSPA7_0516	PA0416	PA14_05420				PFLU2959
	chpE	NYB24395.1	PAEM-3_00363	PLES_04151	PSPA7_0517	PA0417	PA14_05430				PFLU2958	Pmen_0661
Antimicrobial activity
Phenazines biosynthesis	phzA1	NYB25422.1	PAEM_9_00719	PLES_07171	PSPA7_0888	PA4210	PA14_09480
	phzB1	NYB25421.1	PAEM_9_00718	PLES_07161	PSPA7_0888	PA4211	PA14_09470
	phzC1	NYB25420.1	PAEM-9_00717	PLES_07151	PSPA7_0887	PA4212	PA14_09460
	phzD1	NYB25419.1	PAEM_9_00716	PLES_07141	PSPA7_0886	PA4213	PA14_09450
	phzE1	NYB25674.1	PAEM_9_00715	PLES_07131	PSPA7_0885	PA4214	PA14_09440
	phzF1	NYB25263.1	PAEM-9_00714	PLES_07121	PSPA7_0884	PA4215	PA14_09420
	phzG1	NYB25262.1	PAEM_9_00713	PLES_07111	PSPA7_0883	PA4216	PA14_09410
	phzA2	missing	missing	PLES_34251	PSPA7_3385	PA1899	PA14_39970
	phzB2	NYB25682.1	missing	PLES_34241	PSPA7_3384	PA1900	PA14_39960
	phzC2	missing	missing	PLES_34231	PSPA7_3383	PA1901	PA14_39945
	phzD2	missing	missing	PLES_34221	PSPA7_3382	PA1902	PA14_39925
	phzE2	missing	missing	PLES_34211	PSPA7_3381	PA1903	PA14_39910
	phzF2	missing	missing	PLES_34201	PSPA7_3380	PA1904	PA14_39890
	phzG2	missing	missing	PLES_34191	PSPA7_3379	PA1905	PA14_39880
	phzM	NYB25423.1	PAEM_9_00720	PLES_07181	PSPA7_0889	PA4209	PA14_09490
	phzS	NYB25261.1	PAEM_7_00712	PLES_07101	PSPA7_0881	PA4217	PA14_09400
	phzH	NYB23683.1	PAEM_34_05891	PLES_00521		PA0051	PA14_00640
Antiphagocytosis
Alginate biosynthesis	algD	NYB21297.1	PAEM-11_01401	PLES_14931	PSPA7_1605	PA3540	PA14_18580	PSEEN4535	PFL_1024	Pfl_0960	PFLU0990	Pmen_1031	Pput_4437	PputGB1_4561	PP_1288	PputW619_0889		PSPPH_1118		Psyr_1063	PSPTO_1243
	alg8	NYB21298.1	PAEM-11_01400	PLES_14921	PSPA7_1604	PA3541	PA14_18565	PSEEN4536	PFL_1023	Pfl_0959	PFLU0989	Pmen_1030	Pput_4438	PputGB1_4562	PP_1287	PputW619_0888		PSPPH_1117		Psyr_1062	PSPTO_1242
	alg44	NYB21483.1	PAEM_11_01399	PLES_14911	PSPA7_1603	PA3542	PA14_18550	PSEEN4537	PFL_1022	Pfl_0958	PFLU0988	Pmen_1029	Pput_4439	PputGB1_4563	PP_1286	PputW619_0887		PSPPH_1116		Psyr_1061	PSPTO_1241
	algK	NYB21300.1	PAEM_11_01398	PLES_14901	PSPA7_1602	PA3543	PA14_18520	PSEEN4538	PFL_1021	Pfl_0957	PFLU0987	Pmen_1028	Pput_4440	PputGB1_4564	PP_1285	PputW619_0886	PST_3760	PSPPH_1115		Psyr_1060	PSPTO_1240
	algE	NYB21301.1	PAEM_11_01397	PLES_14891	PSPA7_1601	PA3544	PA14_18510	PSEEN4539	PFL_1020	Pfl_0956	PFLU0986	Pmen_1027	Pput_4441	PputGB1_4565	PP_1284	PputW619_0885		PSPPH_1114		Psyr_1059	PSPTO_1239
	algG	NYB21302.1	PAEM-11_01396	PLES_14881	PSPA7_1600	PA3545	PA14_18500	PSEEN4540	PFL_1019	Pfl_0955	PFLU0985	Pmen_1026	Pput_4442	PputGB1_4566	PP_1283	PputW619_0884		PSPPH_1113		Psyr_1058	PSPTO_1238
	algX	NYB24330.1	PAEM_11_01395	PLES_14871	PSPA7_1599	PA3546	PA14_18480	PSEEN4541	PFL_1018	Pfl_0954	PFLU0984	Pmen_1025	Pput_4443	PputGB1_4567	PP_1282	PputW619_0883		PSPPH_1112		Psyr_1057	PSPTO_1237
	algL	NYB21304.1	PAEM_11_01394	PLES_14861	PSPA7_1598	PA3547	PA14_18470	PSEEN4542	PFL_1017	Pfl_0953	PFLU0983	Pmen_1024	Pput_4444	PputGB1_4568	PP_1281	PputW619_0882		PSPPH_1111		Psyr_1056	PSPTO_1236
	algI	NYB21305.1	PAEM_11_01393	PLES_14851	PSPA7_1597	PA3548	PA14_18450	PSEEN4543	PFL_1016	Pfl_0952	PFLU0982	Pmen_1023	Pput_4445	PputGB1_4569	PP_1280	PputW619_0881	PST_2877	PSPPH_1110		Psyr_1055	PSPTO_1235
	algJ	NYB21306.1	PAEM_11_01392	PLES_14841	PSPA7_1596	PA3549	PA14_18430	PSEEN4544	PFL_1015	Pfl_0951	PFLU0981	Pmen_1022	Pput_4446	PputGB1_4570	PP_1279	PputW619_0880		PSPPH_1109		Psyr_1054	PSPTO_1234
	algF	NYB21307.1	PAEM_11_01391	PLES_14831	PSPA7_1595	PA3550	PA14_18410	PSEEN4545	PFL_1014	Pfl_0950	PFLU0980	Pmen_1021	Pput_4447	PputGB1_4571	PP_1278	PputW619_0879		PSPPH_1108		Psyr_1053	PSPTO_1233
	algA	NYB21308.1	PAEM_11_01390	PLES_14821	PSPA7_1594	PA3551	PA14_18380	PSEEN4546	PFL_1013	Pfl_0949	PFLU0979	Pmen_1020	Pput_4448	PputGB1_4572	PP_1277	PputW619_0878	PST_1169	PSPPH_1107		Psyr_1052	PSPTO_1232
	algC	NYB25326.1	PAEM_33_05568	PLES_57171	PSPA7_6098	PA5322	PA14_70270	PSEEN5434	PFL_6054	Pfl_5542	PFLU5986	Pmen_4379	Pput_5197	PputGB1_5338	PP_5288	PputW619_0183	PST_0470	PSPPH_0207		Psyr_0219	PSPTO_0083
Alginate regulation	algU	NYB19908.1	PAEM_27_04266	PLES_45811	PSPA7_4757	PA0762	PA14_54430	PSEEN4296	PFL_1448	Pfl_1362	PFLU1467	Pmen_1467	Pput_4294	PputGB1_4380	PP_1427	PputW619_1067	PST_1223	PSPPH_3955		Psyr_3958	PSPTO_4224
	mucA	NYB21714.1	PAEM_27_04265	PLES_45801	PSPA7_4756	PA0763	PA14_54420	PSEEN4295	PFL_1449	Pfl_1363	PFLU1468	Pmen_1468	Pput_4293	PputGB1_4379	PP_1428	PputW619_1068	PST_1224	PSPPH_3954		Psyr_3957	PSPTO_4223
	mucB	NYB19910.1	PAEM_27_04264	PLES_45791	PSPA7_4755	PA0764	PA14_54410	PSEEN4294	PFL_1450	Pfl_1364	PFLU1469	Pmen_1469	Pput_4292	PputGB1_4378	PP_1429	PputW619_1069	PST_1225	PSPPH_3953		Psyr_3956	PSPTO_4222
	mucC	NYB19911.1	PAEM_27_04263	PLES_45781	PSPA7_4754	PA0765	PA14_54400					Pmen_1470					PST_1226
	mucD	NYB19912.1	PAEM_27_04262 (99,2% LES, 99,9% PAO)	PLES_45771	PSPA7_4753	PA0766	PA14_54390	PSEEN4293	PFL_1451	Pfl_1365	PFLU1471	Pmen_1471	Pput_4291	PputGB1_4377	PP_1430	PputW619_1070	PST_1227	PSPPH_3952		Psyr_3955	PSPTO_4221
	algR	NYB20609.1	PAEM_32_05506	PLES_56551	PSPA7_6007	PA5261	PA14_69470	PSEEN5354	PFL_6003	Pfl_5488	PFLU5935	Pmen_0279	Pput_0207	PputGB1_0210	PP_0185	PputW619_0255	PST_0523	PSPPH_0069		Psyr_0063	PSPTO_0127
	algZ	NYB20608.1	PAEM-32_05507	PLES_56561	PSPA7_6008	PA5262	PA14_69480					Pmen_0278					PST_0522	PSPPH_0070		Psyr_0064	PSPTO_0126
	algW	NYB24120.1	PAEM_29_04518 (99,3% LES; 99,8% PAO and M18)	PLES_48251	PSPA7_5018	PA4446	PA14_57760	PSEEN4521	PFL_0933	Pfl_0875	PFLU0758	Pmen_0888	Pput_4424	PputGB1_4548	PP_1301	PputW619_0908	PST_1048	PSPPH_4135		Psyr_4130	PSPTO_4435
	mucE	NYB21805.1	PAEM_11_00899 (99,2% LES and PAO)	PLES_09431	PSPA7_1072	PA4033	PA14_11670
	mucP	NYB21408.1	PAEM_11_01289	PLES_13861	PSPA7_1490	PA3649	PA14_17140	PSEEN4213	PFL_1183	Pfl_1108	PFLU1277	Pmen_3046	Pput_4179	PputGB1_1153	PP_1598	PputW619_4075	PST_1544	PSPPH_3833		Psyr_1350	PSPTO_1541
	algP/algR3	NYB20617.1	PAEM_32_05498	PLES_56471	PSPA7_5998	PA5253	PA14_69370	PSEEN0161	PFL_5995	Pfl_5480	PFLU5927	Pmen_0287	Pput_0215	PputGB1_0218	PP_0194	PputW619_0263	PST_0530	PSPPH_0059		Psyr_0054	PSPTO_0136
	algQ	NYB20615.1	PAEM_32_05500	PLES_56491	PSPA7_6001	PA5255	PA14_69390	PSEEN0159	PFL_5997	Pfl_5482	PFLU5929	Pmen_0285	Pput_0213	PputGB1_0216	PP_0191	PputW619_0261	PST_0529	PSPPH_0061		Psyr_0056	PSPTO_0134
Biosurfactant
Rhamnolipid biosynthesis	rhlA	NYB21256.1	PAEM_11_01441	PLES_15331	PSPA7_1647	PA3479	PA14_19100				PFLU5689
	rhlB	NYB21255.1	PAEM_11_01442 (99,3% LES and M18; 99,5% PAO1)	PLES_15341	PSPA7_1648	PA3478	PA14_19110
	rhlC	NYB20274.1	PAEM_27_03895	PLES_41891		PA1130	PA14_49760
Enzyme
Hemolytic phospholipase C	plcH	NYB19990.1	PAEM_27_04184	PLES_44741	PSPA7_4676	PA0844	PA14_53360
Non-hemolytic phospholipase C	plcN	NYB24610.1	PAEM_12_01607	PLES_17461	PSPA7_1801	PA3319	PA14_21110		PFL_3126
Phospholipase C	plcB	NYB23226.1	PAEM_34_05860	PLES_00251	PSPA7_0027	PA0026	PA14_00300
Phospholipase D	pldA	NYB20837.1	PAEM_32_05280 (97,5% LES; 73,47% PAO)	PLES_54791		PA3487	PA14_18970
Iron uptake
Achromobactin biosynthesis and transport	acsA				PSPA7_3092													PSPPH_2756		Psyr_2589
	acsB				PSPA7_3089													PSPPH_2755		Psyr_2588
	acsC																	PSPPH_2754		Psyr_2587
	acsD				PSPA7_3094													PSPPH_2751		Psyr_2584
	cbrD																	PSPPH_2760		Psyr_2593
	cbrB																	PSPPH_2758		Psyr_2591
	cbrC																	PSPPH_2759		Psyr_2592
	cbrA																	PSPPH_2757		Psyr_2590
Pyochelin	pchI	NYB25256.1	PAEM_7_00707 (98,4% LES and PAO1)	PLES_07051	PSPA7_0878	PA4222	PA14_09320		PFL_3494
	pchH	NYB25255.1	PAEM_7_00706	PLES_07041	PSPA7_0877	PA4223	PA14_09300		PFL_3495
	pchG	NYB25254.1	PAEM_7_00705	PLES_07031	PSPA7_0876	PA4224	PA14_09290
	pchF	NYB25253.1	PAEM_7_00704	PLES_07021	PSPA7_0875	PA4225	PA14_09280		PFL_3492
	pchE	NYB25252.1	PAEM_7_00703	PLES_07011	PSPA7_0874	PA4226	PA14_09270		PFL_3493
	pchR	NYB25251.1	PAEM_7_00702	PLES_07001	PSPA7_0873	PA4227	PA14_09260		PFL_3497
	pchD	NYB25250.1	PAEM_7_00701	PLES_06991	PSPA7_0872	PA4228	PA14_09240	PSEEN2505	PFL_3496
	pchC	NYB25249.1	PAEM_7_00700	PLES_06981	PSPA7_0871	PA4229	PA14_09230		PFL_3490
	pchB	NYB25248.1	PAEM_7_00699	PLES_06971	PSPA7_0870	PA4230	PA14_09220	PSEEN2507	PFL_3489									PSPPH_2903			PSPTO_2596
	pchA	NYB25247.1	PAEM_7_00698	PLES_06961	PSPA7_0869	PA4231	PA14_09210	PSEEN2504	PFL_3488									PSPPH_2904			PSPTO_2595
Pyochelin receptor	fptA	NYB25257.1	PAEM_7_00708	PLES_07061	PSPA7_0879	PA4221	PA14_09340		PFL_2293
Pyoverdine	pvdQ	NYB25203.1	PAEM_19_02601	PLES_29171	PSPA7_2876	PA2385	PA14_33820	PSEEN2083	PFL_2902	Pfl_2563	PFLU3353		Pput_2790	PputGB1_2882	PP_2901	PputW619_2403		PSPPH_1937		Psyr_1971	PSPTO_2161
	pvdA	NYB25060.1	PAEM_19_02600	PLES_29161	PSPA7_2874	PA2386	PA14_33810	PSEEN3223	PFL_4079	Pfl_1859	PFLU3975	Pmen_2871	Pput_1973	PputGB1_2120	PP_3796	PputW619_2095		PSPPH_2415		Psyr_2746	PSPTO_2961
	pvdP	NYB25054.1	PAEM_19_02594	PLES_29101	PSPA7_2868	PA2392	PA14_33740	PSEEN3667	PFL_4086	Pfl_1854	PFLU2551		Pput_1644	PputGB1_3784	PP_4212	PputW619_3536		PSPPH_1933		Psyr_1967
	pvdM	NYB25053.1	PAEM_19_02593	PLES_29091	PSPA7_2866	PA2393	PA14_33730	PSEEN3220	PFL_4087	Pfl_1853	PFLU2550		Pput_1643	PputGB1_3785	PP_4213	PputW619_3537		PSPPH_1932		Psyr_1966	PSPTO_2156
	pvdN	NYB25052.1	PAEM_19_02592	PLES_29081	PSPA7_2865	PA2394	PA14_33720	PSEEN3221	PFL_4088	Pfl_1852	PFLU2549		Pput_1642	PputGB1_3786	PP_4214	PputW619_3538		PSPPH_1931		Psyr_1965	PSPTO_2155
	pvdO	NYB24330.1	PAEM_19_02591	PLES_29071	PSPA7_2864	PA2395	PA14_33710	PSEEN3222	PFL_4089	Pfl_1851	PFLU2548		Pput_1679	PputGB1_4081	PP_4215	PputW619_3539		PSPPH_1930		Psyr_1964	PSPTO_2154
	pvdF	NYB25050.1	PAEM_19_02590	PLES_29061	PSPA7_2863	PA2396	PA14_33700		PFL_4090		PFLU2547
	pvdE	NYB25049.1	PAEM_19_02589	PLES_28991, PLES_29021, PLES_29051	PSPA7_2862	PA2397	PA14_33690	PSEEN3224	PFL_4091	Pfl_1850	PFLU2546		Pput_1681	PputGB1_4089	PP_4216	PputW619_3540		PSPPH_1929		Psyr_1963	PSPTO_2153
	pvdD	NYB25047.1	PAEM_19_02587	PLES_28971		PA2399	PA14_33650		PFL_4094						PP_4219	PputW619_3541		PSPPH_1925		Psyr_1959	PSPTO_2149
	pvdJ	NYB25588.1	PAEM_19_02583	PLES_28961	PSPA7_2860	PA2400	PA14_33630				PFLU2544
	pvdI	NYB21277.1	PAEM_19_02582	PLES_28951	PSPA7_2859	PA2402	PA14_33610	PSEEN3229	PFL_4093		PFLU2543					PputW619_3546
	pvdH	NYB25575.1	PAEM_17_02570	PLES_28831	PSPA7_2846	PA2413	PA14_33500	PSEEN3669	PFL_4179	Pfl_3932	PFLU4378	Pmen_2868	Pput_1640	PputGB1_3790	PP_4223	PputW619_3548		PSPPH_1912		Psyr_1946	PSPTO_2136
	pvdL	NYB24981.1	PAEM_16_02551	PLES_28711	PSPA7_2829	PA2424	PA14_33280	PSEEN1815	PFL_4189	Pfl_3940	PFLU6137		Pput_1624	PputGB1_3809	PP_4243	PputW619_3562		PSPPH_1911		Psyr_1945	PSPTO_2135
	pvdG	NYB25038.1	PAEM_16_02550	PLES_28701	PSPA7_2828	PA2425	PA14_33270				PFLU4388							PSPPH_1910		Psyr_1944	PSPTO_2134
	pvdS	NYB24983.1	PAEM_16_02549	PLES_28691	PSPA7_2827	PA2426	PA14_33260	PSEEN1814	PFL_4190	Pfl_3941	PFLU4389	Pmen_2873	Pput_1623	PputGB1_3810	PP_4244	PputW619_3563		PSPPH_1909		Psyr_1943	PSPTO_2133
	pvdY	NYB24984.1	PAEM_16_02548 (99,3% LES; 99,1% PAO)	PLES_28681	PSPA7_2826	PA2427	PA14_33250	PSEEN1813	PFL_4191						PP_4245	PputW619_3564
Pyoverdine receptors	fpvA	NYB25048.1	PAEM_19_02588	PLES_29011, PLES_29041	PSPA7_2861	PA2398	PA14_33680	PSEEN2529	PFL_2391	Pfl_2583	PFLU2545	Pmen_4556	Pput_3196	PputGB1_0693	PP_4217			PSPPH_1870		Psyr_1961	PSPTO_2151
Yersiniabactin	irp5																	PSPPH_2902			PSPTO_2597
	irp4																	PSPPH_2901			PSPTO_2598
	irp3																	PSPPH_2900			PSPTO_2599
	irp1																	PSPPH_2899			PSPTO_2600
	irp2																	PSPPH_2897			PSPTO_2602
	ybtQ																	PSPPH_2896			PSPTO_2603
	ybtP																	PSPPH_2895			PSPTO_2604
	fyuA																	PSPPH_2894			PSPTO_2605
	ybtA																	PSPPH_2893			PSPTO_2606
Protease
Alkaline protease	aprA	NYB20395.1	PAEM_27_03774 (99,4% LES; 99,8% PAO; 99,9% M18)	PLES_40631	PSPA7_4143	PA1249	PA14_48060	PSEEN1550	PFL_2483	Pfl_3363	PFLU3146									Psyr_3163	PSPTO_3332
Elastase	lasA	NYB21639.1	PAEM_26_03143 (99,4% LES and M18; 98,8% PAO)	PLES_34521	PSPA7_3417	PA1871	PA14_40290
	lasB	NYB21639.1	PAEM_19_01215 (99,6% LES; 99,9% PAO and M18)	PLES_12581	PSPA7_1397	PA3724	PA14_16250
Protease IV	prpL	NYB25534.1	PAEM_00754 (98,2 % LES; 98,6% PAO)	PLES_07521	PSPA7_0919	PA4175	PA14_09900
Quorum sensing
Acylhomoserine lactone synthase	hdtS	NYB23631.1	PAEM_34_05839 (99,1% LES 99,2% PAO)	PLES_00041	PSPA7_0005	PA0005	PA14_00060	PSEEN0014	PFL_0011	Pfl_0007	PFLU0008	Pmen_0011	Pput_0074	PputGB1_0074	PP_0058	PputW619_0077	PST_0007	PSPPH_0009		Psyr_0009	PSPTO_0187
N-(3-oxo-dodecanoyl)-L-homoserine lactone QS system	lasR	NYB21285.1	PAEM_27_03683 (99,3% LES and M18; 100% PAO)	PLES_39841	PSPA7_3898	PA1430	PA14_45960				PFLU1386
	lasI	NYB20479.1	PAEM_27_03681 (100% LES, PAO and M18)	PLES_39821	PSPA7_3897	PA1432	PA14_45940
N-(3-oxo-hexanoyl)-Lhomoserine lactone QS system	ahlR																	PSPPH_1615		Psyr_1622	PSPTO_3863
	ahlI																	PSPPH_1614		Psyr_1621	PSPTO_3864
N-(butanoyl)-L-homoserine lactone QS system	rhlR	NYB21518.1	PAEM_11_01443 (99,7% LES 99,6% PAO; 99,3%)	PLES_15351	PSPA7_1649	PA3477	PA14_19120
	rhlI	NYB21253.1	PAEM_11_01444 (99,5 LES 98,6% PAO; 99,7% M18)	PLES_15361	PSPA7_1650	PA3476	PA14_19130
Regulation
GacS/GacA two-component system	gacS	NYB20075.1	PAEM_27_04095 (99,7% LES, PAO and M18)	PLES_43881	PSPA7_4582	PA0928	PA14_52260	PSEEN1359	PFL_4451	Pfl_4222	PFLU3777	Pmen_1730	Pput_4067	PputGB1_1252	PP_1650	PputW619_1212	PST_2674	PSPPH_3719		Psyr_3698	PSPTO_1691
	gacA	NYB22487.1	PAEM_15_02386 99,8%	PLES_26021	PSPA7_2613	PA2586	PA14_30650	PSEEN3450	PFL_3563	Pfl_3067	PFLU2189	Pmen_2375	Pput_1765	PputGB1_3672	PP_4099	PputW619_3375	PST_2085	PSPPH_2328		Psyr_2897	PSPTO_3024
Secretion system
Harpins, pilus-associated proteins and other candidate TTSS helpers	hrpA1																				PSPTO_1381
	hrpA2																	PSPPH_1272		Psyr_1192
	hrpK1																	PSPPH_1295		Psyr_1218	PSPTO_1405
	hrpW1																	PSPPH_1264		Psyr_1184	PSPTO_1373
	hrpZ1																	PSPPH_1273		Psyr_1193	PSPTO_1382
	hopP1																				PSPTO_2678
Hcp secretion island-1 encoded type VI secretion system (H-T6SS)	-	NYB23702.1	PAEM_34_05910	PLES_00721	PSPA7_0142	PA0071	PA14_00830		PFL_6075		PFLU6007	Pmen_2310								Psyr_2626	PSPTO_2877
	-	NYB23703.1	PAEM_34_05911	PLES_00731	PSPA7_0143	PA0072	PA14_00850		PFL_6076		PFLU6008	Pmen_2311								Psyr_2627	PSPTO_2876
	-	NYB23704.1	PAEM_34_05912	PLES_00741	PSPA7_0144	PA0073	PA14_00860		PFL_6077		PFLU6009	Pmen_2312								Psyr_2628	PSPTO_2875
	ppkA	NYB21867.1	PAEM_34_05913 (98,9% LES and M18 (frameshifted pseudogen); 99,4% PAO)	PLES_00751	PSPA7_0145	PA0074	PA14_00875		PFL_6078		PFLU6010	Pmen_2313								Psyr_2629	PSPTO_2874
	pppA	NYB23706.1	PAEM_34_05914 (99,5% LES, PAO; 99,6% M18)	PLES_00761	PSPA7_0146	PA0075	PA14_00890		PFL_6079		PFLU6011	Pmen_2314
	-	NYB23707.1	PAEM_34_05915	PLES_00771	PSPA7_0147	PA0076	PA14_00900		PFL_6080		PFLU6012	Pmen_2315
	icmF1	NYB22409.1	PAEM_34_05916	PLES_00781	PSPA7_0148	PA0077	PA14_00910		PFL_6081		PFLU6013	Pmen_2316	Pput_2130	PputGB1_3221	PP_2627	PputW619_2501		PSPPH_0123		Psyr_4964
	-	NYB23709.1	PAEM_34__05917	PLES_00791	PSPA7_0149	PA0078	PA14_00925		PFL_6082		PFLU6014	Pmen_2317
	-	NYB23710.1	PAEM_34_05918	PLES_00801	PSPA7_0150	PA0079	PA14_00940		PFL_6083		PFLU6015	Pmen_2318	Pput_2120	PputGB1_3231, PputGB1_2771	PP_4080	PputW619_2503, PputW619_3259		PSPPH_0127		Psyr_4960
	-	NYB23711.1	PAEM_34_05919	PLES_00811	PSPA7_0151	PA0080	PA14_00960		PFL_6084		PFLU6016	Pmen_2319			PP_4079
	fha1	NYB23712.1	PAEM_34_05920	PLES_00821	PSPA7_0152	PA0081	PA14_00980		PFL_6085		PFLU6017	Pmen_2320
	-	NYB24438.1	PAEM_1_00001	PLES_00831	PSPA7_0154	PA0082	PA14_00990		PFL_6086		PFLU6018	Pmen_2321		PputGB1_2777
	-	NYB24439.1	PAEM_1_00002	PLES_00841	PSPA7_0155	PA0083	PA14_01010		PFL_6087		PFLU6019	Pmen_2322
	-	NYB24440.1	PAEM_1_00003	PLES_00851	PSPA7_0156	PA0084	PA14_01020		PFL_6088		PFLU6020	Pmen_2323
	hcp1	NYB24441.1	PAEM_1_00004	PLES_00861	PSPA7_0157	PA0085	PA14_01030		PFL_6089		PFLU6021	Pmen_2324	Pput_2634	PputGB1_0192, PputGB1_0772, PputGB1_2776, PputGB1_4661	PP_3089	PputW619_0770, PputW619_2498		PSPPH_0164		Psyr_1935	PSPTO_4345
	-	NYB24442.1	PAEM_1_00005	PLES_00871	PSPA7_0158	PA0086	PA14_01040					Pmen_2327
	-	NYB24443.1	PAEM_1_00006	PLES_00881	PSPA7_0159	PA0087	PA14_01060		PFL_6090		PFLU6022	Pmen_2328	Pput_2624	PputGB1_2766	PP_3098	PputW619_2508
	-	NYB24444.1	PAEM_1_00007	PLES_00891	PSPA7_0160	PA0088	PA14_01070		PFL_6091		PFLU6023	Pmen_2329	Pput_2625	PputGB1_2767	PP_3097	PputW619_2507		PSPPH_0131		Psyr_4956
	-	NYB24445.1	PAEM_1_00008	PLES_00901	PSPA7_0161	PA0089	PA14_01080		PFL_6092		PFLU6024	Pmen_2330	Pput_2626	PputGB1_2768	PP_3096	PputW619_2506		PSPPH_0130		Psyr_4957
	clpV1	NYB24446.1	PAEM_1_00009	PLES_00911	PSPA7_0162	PA0090	PA14_01100		PFL_6093		PFLU6025	Pmen_2331	Pput_2627	PputGB1_2769	PP_3095	PputW619_2505		PSPPH_0129		Psyr_4958
	vgrG1	NYB24447.1	PAEM_1_00010	PLES_00921	PSPA7_0163	PA0091	PA14_01110		PFL_6094		PFLU6026			PputGB1_2760
P. aeruginosa TTSS	pscU	NYB22568.1	PAEM_26_03337	PLES_36361		PA1690	PA14_42660
	pscT	NYB22848.1	PAEM_26_03336	PLES_36351		PA1691	PA14_42640
	pscS	NYB22849.1	PAEM_26_03335	PLES_36341		PA1692	PA14_42630
	pscR	NYB22850.1	PAEM_26_03334	PLES_36331		PA1693	PA14_42620
	pscQ	NYB22851.1	PAEM_26_03333	PLES_36321		PA1694	PA14_42610
	pscP	NYB22852.1	PAEM_26_03332			PA1695	PA14_42600
	pscO	NYB22853.1	PAEM_26_03331	PLES_36311		PA1696	PA14_42580
	pscN	NYB22854.1	PAEM_26_03330	PLES_36301		PA1697	PA14_42570
	popN	NYB22855.1	PAEM_26_03329	PLES_36291		PA1698	PA14_42550
	pcr1	NYB22856.1	PAEM_26_03328	PLES_36281		PA1699	PA14_42540
	pcr2	NYB22857.1	PAEM_26_03327	PLES_36271		PA1700	PA14_42530
	pcr3	NYB22858.1	PAEM_26_03326	PLES_36261		PA1701	PA14_42520
	pcr4	NYB22859.1	PAEM_26_03325	PLES_36251		PA1702	PA14_42510
	pcrD	NYB22860.1	PAEM_26_03324	PLES_36241		PA1703	PA14_42500
	pcrR	NYB22861.1	PAEM_26_03323	PLES_36231		PA1704	PA14_42490
	pcrG	NYB22862.1	PAEM_26_03322	PLES_36221		PA1705	PA14_42480
	pcrV	NYB24459.1	PAEM_26_03321 (99,4% PAO and LES; 99,7% M18	PLES_36211		PA1706	PA14_42470
	pcrH	NYB22011.1	PAEM_26_03320			PA1707	PA14_42460
	popB	NYB22865.1	PAEM_26_03319	PLES_36201		PA1708	PA14_42450
	popD	NYB22866.1	PAEM_26_03318	PLES_36191		PA1709	PA14_42440
	exsC	NYB23322.1	PAEM_26_03317	PLES_36181		PA1710	PA14_42430
	exsE	NYB21658.1	PAEM_26_03316			PA1711	PA14_42410
	exsB	NYB22869.1	PAEM_26_03315	PLES_36171		PA1712	PA14_42400
	exsA	NYB23321.1	PAEM_26_03314	PLES_36161		PA1713	PA14_42390
	exsD	NYB22871.1	PAEM_26_03313	PLES_36151		PA1714	PA14_42380
	pscB	NYB25408.1	PAEM_26_03312	PLES_36141		PA1715	PA14_42360
	pscC	NYB22873.1	PAEM_26_03311	PLES_36131		PA1716	PA14_42350
	pscD	NYB21400.1	PAEM_26_03310	PLES_36121		PA1717	PA14_42340
	pscE	NYB22875.1	PAEM_26_03309	PLES_36111		PA1718	PA14_42320
	pscF	NYB22876.1	PAEM_26_03308	PLES_36101		PA1719	PA14_42310
	pscG	NYB24261.1	PAEM_26_03307	PLES_36091		PA1720	PA14_42300
	pscH	NYB24426.1	PAEM_26_03306	PLES_36081		PA1721	PA14_42290
	pscI	NYB22879.1	PAEM_26_03305	PLES_36071		PA1722	PA14_42280
	pscJ	NYB22880.1	PAEM_26_03304	PLES_36061		PA1723	PA14_42270
	pscK	NYB22881.1	PAEM_26_03303	PLES_36051		PA1724	PA14_42260
	pscL	NYB22882.1	PAEM_26_03302	PLES_36041		PA1725	PA14_42250
P. aeruginosa TTSS translocated effectors	exoU						PA14_51530
	exoS	NYB21615.1	PAEM_11_01088	PLES_11331		PA3841
	exoT	NYB22746.1	PAEM_34_05883	PLES_00451		PA0044	PA14_00560
	exoY	NYB23291.1	PAEM_21_02819	PLES_31341		PA2191	PA14_36345
P. syringae TTSS	hrpR																	PSPPH_1270		Psyr_1190	PSPTO_1379
	hrpS																	PSPPH_1271		Psyr_1191	PSPTO_1380
	hrpB																	PSPPH_1274		Psyr_1194	PSPTO_1383
	hrcJ																	PSPPH_1275		Psyr_1195	PSPTO_1384
	hrpD																	PSPPH_1276		Psyr_1196	PSPTO_1385
	hrpE																	PSPPH_1277		Psyr_1197	PSPTO_1386
	hrpF																	PSPPH_1278		Psyr_1198	PSPTO_1387
	hrpG																	PSPPH_1279		Psyr_1199	PSPTO_1388
	hrcC																	PSPPH_1280		Psyr_1200	PSPTO_1389
	hrpT																			Psyr_1201	PSPTO_1390
	hrpV																	PSPPH_1281		Psyr_1202	PSPTO_1391
	hrcU																	PSPPH_1282		Psyr_1205	PSPTO_1392
	hrcT																	PSPPH_1283		Psyr_1206	PSPTO_1393
	hrcS																	PSPPH_1284		Psyr_1207	PSPTO_1394
	hrcR																	PSPPH_1285		Psyr_1208	PSPTO_1395
	hrcQb																	PSPPH_1286		Psyr_1209	PSPTO_1396
	hrcQa																	PSPPH_1287		Psyr_1210	PSPTO_1397
	hrpP																	PSPPH_1288		Psyr_1211	PSPTO_1398
	hrpO																	PSPPH_1289		Psyr_1212	PSPTO_1399
	hrcN																	PSPPH_1290		Psyr_1213	PSPTO_1400
	hrpQ																	PSPPH_1291		Psyr_1214	PSPTO_1401
	hrcV																	PSPPH_1292		Psyr_1215	PSPTO_1402
	hrpJ																	PSPPH_1293		Psyr_1216	PSPTO_1403
	hrpL																	PSPPH_1294		Psyr_1217	PSPTO_1404
	shcF																	PSPPH_3499			PSPTO_0503
	shcN																				PSPTO_1369
	shcM																	PSPPH_1265		Psyr_1185	PSPTO_1374
	shcE																	PSPPH_1267		Psyr_1187	PSPTO_1376
	shcS2																				PSPTO_4589
	shcS1																				PSPTO_4599
	shcV																	PSPPH_2352			PSPTO_4721
	shcA																				PSPTO_5353
P. syringae TTSS effectors	avrB2																		PSPPH_A0120
	avrB3																			Psyr_1219
	avrB4-1																	PSPPH_3028
	avrB4-2																	PSPPH_0784
	avrD1																		PSPPH_A0113
	avrE1																	PSPPH_1268		Psyr_1188	PSPTO_1377
	avrPto1																			Psyr_4919	PSPTO_4001
	avrRpm1																			Psyr_0738
	avrRps4																		PSPPH_A0087
	hopA1																				PSPTO_5354
	hopB1																				PSPTO_1406
	hopC1																				PSPTO_0589
	hopD1																		PSPPH_A0010		PSPTO_0876
	hopD::IS52																				PSPTO_4724*
	hopE1																				PSPTO_4331
	hopF2																				PSPTO_0502
	hopF3																	PSPPH_3498
	hopG1																	PSPPH_0767			PSPTO_4727
	hopH1																			Psyr_1889	PSPTO_0588
	hopI1																	PSPPH_4366		Psyr_4326	PSPTO_4776
	hopJ1																	PSPPH_1068		Psyr_1017	PSPTO_1179
	hopK1																				PSPTO_0044
	hopL1																			Psyr_2631	PSPTO_2872
	hopM1																			Psyr_1186	PSPTO_1375
	hopM1'																	PSPPH_1266*
	hopN1																				PSPTO_1370
	hopO1-1																					PSPTOA0018
	hopP1-2																				PSPTO_4594
	hopO1-3'																				PSPTO_4592*
	hopQ1																		PSPPH_A0012
	hopQ1-1																				PSPTO_0877
	hopQ1-2																				PSPTO_4732
	hopR1																	PSPPH_0171			PSPTO_0883
	hopS1'																				PSPTO_4597
	hopS2																				PSPTO_4588
	hopT1-1																					PSPTOA0019
	hopT1-2																				PSPTO_4593
	hopT2																				PSPTO_4590
	hopU1																				PSPTO_0501
	hopV1																	PSPPH_2351			PSPTO_4720
	hopW1-1																		PSPPH_A0009
	hopW1-2																		PSPPH_A0075
	hopX1																	PSPPH_1296		Psyr_1220		PSPTOA0012
	hopY1																				PSPTO_0061
	hopZ3																			Psyr_1224
	hopAA1																			Psyr_1183
	hopAA1'																	PSPPH_1263*
	hopAA1-1																				PSPTO_1372
	hopAA1-2																				PSPTO_4718
	hopAB1																		PSPPH_A0127	Psyr_4659
	hopAB2																				PSPTO_3087
	hopAB3'																	PSPPH_2294*
	hopAC1																			Psyr_0527
	hopAC::ISPsy5																				PSPTO_4993*
	hopAD1																				PSPTO_4691
	hopAE1																	PSPPH_4326		Psyr_4269
	hopAF1																	PSPPH_1443		Psyr_3813	PSPTO_1568
	hopAG1																			Psyr_0778
	hopAG::ISPssy																				PSPTO_0901*
	hopAH1																			Psyr_0779	PSPTO_0905
	hopAH2																	PSPPH_3036		Psyr_3123
	hopAH2-1																				PSPTO_3292
	hopAH2-2																				PSPTO_3293
	hopAI1																				PSPTO_0906
	hopAI1'																			Psyr_0780*
	hopAJ1																	PSPPH_0763			PSPTO_0852
	hopAJ2																	PSPPH_4398		Psyr_4357	PSPTO_4817
	hopAK1																	PSPPH_1424		Psyr_3839	PSPTO_4101
	hopAM1-1																				PSPTO_1022
	hopAM1-2																					PSPTOA0005
	hopAN1																	PSPPH_0456		Psyr_0465	PSPTO_5061
	hopAO1																				PSPTO_4722
	hopAP1																			Psyr_1890
	hopAQ1																				PSPTO_4703
	hopAS1																	PSPPH_4736
	hopAS1'																				PSPTO_0473*
	hopAT1																	PSPPH_5225
	hopAT1'																				PSPTO_5618*
	hopAU1																		PSPPH_A0031
	hopAV1																		PSPPH_A0056
	hopAW1																		PSPPH_A0122
Toxin
Exolysin	exlA				PSPA7_4642			PSEEN2177	PFL_4237*	Pfl_3791			Pput_4272	PputGB1_1053	PP_1449	PputW619_4170
	exlB				PSPA7_4641			PSEEN2176	PFL_4236	Pfl_3792			Pput_4271		PP_1450	PputW619_4169
Exototoxin-A (ETA)	toxA	NYB20291.1	PAEM_27_03876 99%; 99,1% M18	PLES_41711		PA1148	PA14_49560
Hydrogen cyanide production	hcnA	NYB23293.1	PAEM_21_02817	PLES_31321	PSPA7_3103	PA2193	PA14_36330	PSEEN5522	PFL_2577	Pfl_3516
	hcnB	NYB23294.1	PAEM_21_02816	PLES_31311	PSPA7_3102	PA2194	PA14_36320	PSEEN5521	PFL_2578	Pfl_3515
	hcnC	NYB23295.1	PAEM-21_02815	PLES_31301	PSPA7_3101	PA2195	PA14_36310	PSEEN5520	PFL_2579	Pfl_3514
Phytotoxin coronatine	cfl																				PSPTO_4680
	cfa1																				PSPTO_4681
	cfa2																				PSPTO_4682
	cfa3																				PSPTO_4683
	cfa4																				PSPTO_4684
	cfa5																				PSPTO_4685
	cfa6																				PSPTO_4686
	cfa7																				PSPTO_4687
	cfa8																				PSPTO_4689
	cfa9																				PSPTO_4690
	corR																				PSPTO_4704
	corP																				PSPTO_4706
	cmaD																				PSPTO_4707
	cmaE																				PSPTO_4708
	cmaA																				PSPTO_4709
	cmaB																				PSPTO_4710
	cmaC																				PSPTO_4711
	cmaT																				PSPTO_4712
	-																				PSPTO_4713
	cmaU																				PSPTO_4714
Phytotoxin phaseolotoxin	-																	PSPPH_4299
	-																	PSPPH_4300
	cysC1																	PSPPH_4301
	-																	PSPPH_4302
	-																	PSPPH_4303
	-																	PSPPH_4304
	-																	PSPPH_4305
	-																	PSPPH_4306
	-																	PSPPH_4307
	dcd2																	PSPPH_4308
	-																	PSPPH_4309
	-																	PSPPH_4310
	-																	PSPPH_4311
	-																	PSPPH_4312
	argD																	PSPPH_4313
	-																	PSPPH_4314
	-																	PSPPH_4315
	-																	PSPPH_4316
	-																	PSPPH_4317
	-																	PSPPH_4318
	argK																	PSPPH_4319
Phytotoxin syringomycin	syrF																			Psyr_2607
	syrE																			Psyr_2608
	syrC																			Psyr_2609
	syrB2																			Psyr_2610
	syrB1																			Psyr_2611
	syrP																			Psyr_2612
	syrD																			Psyr_2613
Phytotoxin syringopeptin	sypA																			Psyr_2614
	sypB																			Psyr_2615
	sypC																			Psyr_2616
TccC-type insecticidal toxins	-							PSEEN2485, PSEEN2697, PSEEN2788		Pfl_0947, Pfl_0948, Pfl_4456, Pfl_4455								PSPPH_2571, PSPPH_4042, PSPPH_4043		Psyr_0586, Psyr_4032, Psyr_4037, Psyr_1051, Psyr_4038	PSPTO_4340, PSPTO_1231, PSPTO_4344
				Table saved from VFDB (http://www.mgc.ac.cn/VFs/) [Fri May 15 14:48:06 2020]
